# Supplementary material for: Protons in small spaces: Discrete simulations of vesicle acidification
Source: PLoS Comput Biol. 2019 Dec 23;15(12):e1007539. doi: 10.1371/journal.pcbi.1007539 (PMC6946529; doi:10.1371/journal.pcbi.1007539)
Supplement: S2 File — Experimental pH time series data (in comma separated values format) in Fig 2. (CSV) [file pcbi.1007539.s002.csv]

0	6.60016
2	6.35987
4	6.48301
6	6.42491
8	6.5023
10	6.4674
12	6.43498
14	6.60702
16	6.57134
18	6.51771
20	6.54532
22	6.55237
24	6.31702
26	6.3277
28	6.57096
30	6.5489
32	6.4427
34	6.55852
36	6.51797
38	6.41287
40	6.45288
42	6.52833
44	6.36142
46	6.54573
48	6.46527
50	6.48386
52	6.61759
54	6.55422
56	6.46248
58	6.43908
60	6.39441
62	6.43163
64	6.63392
66	6.5227
68	6.45532
70	6.60908
72	6.44317
74	6.524
76	6.37704
78	6.53029
80	6.57514
82	6.54051
84	6.48561
86	6.39014
88	6.52329
90	6.49625
92	6.48812
94	6.40925
96	6.47597
98	6.46043
100	6.61125
102	6.48701
104	6.59662
106	6.51702
108	6.51318
110	6.48809
112	6.5831
114	6.46635
116	6.46273
118	6.41162
120	6.63928
122	6.58552
124	6.47415
126	6.42062
128	6.61305
130	6.47854
132	6.43382
134	6.47997
136	6.50991
138	6.44317
140	6.60916
142	6.43069
144	6.46574
146	6.39194
148	6.44483
150	6.43017
152	6.56975
154	6.42873
156	6.56078
158	6.48228
160	6.65707
162	6.42178
164	6.43732
166	6.52003
168	6.41161
170	6.48991
172	6.33081
174	6.54561
176	6.57338
178	6.52783
180	6.45045
182	6.51125
184	6.60022
186	6.46399
188	6.49533
190	6.56486
192	6.47329
194	6.29811
196	6.53718
198	6.43656
200	6.38398
202	6.4937
204	6.41406
206	6.4585
208	6.37484
210	6.43501
212	6.39753
214	6.3167
216	6.32072
218	6.18376
220	6.27157
222	6.43454
224	6.3969
226	6.32044
228	6.48665
230	6.21949
232	6.22502
234	6.19202
236	6.34314
238	6.20782
240	6.21382
242	6.19933
244	6.19736
246	5.97184
248	6.35875
250	6.12437
252	6.17324
254	6.05261
256	5.98069
258	6.06257
260	6.14359
262	6.18191
264	6.0011
266	6.14375
268	6.09848
270	6.21446
272	6.13694
274	6.0287
276	6.10233
278	6.15915
280	6.13806
282	6.11588
284	6.11984
286	6.26828
288	6.28855
290	6.00241
292	6.10531
294	6.37746
296	6.41684
298	6.34142
300	6.30427
302	6.10005
304	6.09149
306	5.88015
308	6.0504
310	6.10076
312	6.17256
314	5.88437
316	6.12409
318	6.13503
320	5.99098
322	6.0494
324	6.09114
326	6.02694
328	6.211
330	6.07104
332	5.9635
334	6.12299
336	6.17591
338	6.14641
340	5.92435
342	6.01712
344	6.03645
346	5.81608
348	5.86391
350	5.60959
352	5.94347
354	5.79932
356	5.77525
358	5.92745
360	5.86482
362	5.91486
364	5.72038
366	5.74263
368	5.58256
370	5.75837
372	5.77408
374	5.74636
376	5.85393
378	5.90343
380	5.52691
382	5.69308
384	5.55732
386	5.58963
388	5.67711
390	5.70838
392	5.44588
394	5.58158
396	5.33332
398	5.80584
400	5.46327
402	5.5494
404	5.59132
406	5.67736
408	5.65398
410	5.72844
412	5.68691
414	5.68592
416	5.63647
418	5.68937
420	5.73873
422	5.73648
424	5.61426
426	5.40475
428	5.66726
430	5.75959
432	5.30685
434	5.44969
436	5.75175
438	5.57532
440	5.42816
442	5.58279
444	5.69666
446	5.49744
448	5.48763
450	5.35697
452	5.65709
454	5.72652
456	5.38981
458	5.59579
460	5.66742
462	5.6079
464	5.41299
466	5.49441
468	5.66944
470	5.84903
472	5.74733
474	5.72113
476	5.74807
478	5.63335
480	5.67406
482	5.65108
484	5.44278
486	5.63784
488	5.76277
490	5.92435
492	5.5783
494	5.72532
496	5.69417
498	5.52906
500	5.84171
502	5.80921
504	5.927
506	5.94814
508	5.98251
510	5.69851
512	6.21784
514	6.24122
516	6.51765
518	6.46677
520	6.43139
522	6.51516
524	6.38559
526	6.46302
528	6.37681
530	6.45581
532	6.35856
534	6.35664
536	6.45689
538	6.47823
540	6.48309
542	6.49399
544	6.51262
546	6.40165
548	6.4699
550	6.49282
552	6.30351
554	6.3273
556	6.35711
558	6.30626
560	6.38518
562	6.53083
564	6.44071
566	6.46003
568	6.40974
570	6.36573
572	6.6038
574	6.35537
576	6.54713
578	6.538
580	6.36436
582	6.46211
584	6.50763
586	6.64481
588	6.45229
590	6.30178
592	6.25347
594	6.48155
596	6.39454
598	6.59813
600	6.36909
602	6.44549
604	6.54343
606	6.38419
608	6.49271
610	6.51768
612	6.34841
614	6.41298
616	6.52244
618	6.41541
620	6.38653
622	6.40416
624	6.40082
626	6.41944
628	6.29999
630	6.60659
632	6.45514
634	6.3216
636	6.47247
638	6.50686
640	6.41403
642	6.5373
644	6.58243
646	6.52965
648	6.60126
650	6.60306
652	6.41888
654	6.48422
656	6.43366
658	6.42033
660	6.52037
662	6.58246
664	6.44313
666	6.5749
668	6.61425
670	6.47916
672	6.74057
674	6.48222
676	6.4277
678	6.48137
680	6.52627
682	6.54475
684	6.41176
686	6.5779
688	6.52266
690	6.69599
692	6.37705
694	6.51086
696	6.48103
698	6.45437
700	6.58245
702	6.51075
704	6.46565
706	6.53141
708	6.45546
710	6.53961
712	6.59373
714	6.66979
716	6.47482
718	6.54213
720	6.49631
722	6.41591
724	6.43212
726	6.60501
728	6.49131
730	6.46205
732	6.50322
734	6.34471
736	6.55909
738	6.49203
740	6.63586
742	6.27262
744	6.50836
746	6.48257
748	6.49339
750	6.41342
752	6.48213
754	6.69733
756	6.58723
758	6.41857
760	6.48948
762	6.56539
764	6.59574
766	6.52273
768	6.4619
770	6.54739
772	6.62124
774	6.42637
776	6.46133
778	6.60284
780	6.48694
782	6.4353
784	6.50069
786	6.48305
788	6.48392
790	6.4001
792	6.44799
794	6.44137
796	6.59893
798	6.60344
800	6.46208
802	6.54375
804	6.57681
806	6.47239
808	6.66506
810	6.59701
812	6.54771
814	6.43691
816	6.48548
818	6.52491
820	6.45442
822	6.63679
824	6.6283
826	6.54237
828	6.47302
830	6.58791
832	6.54209
834	6.40372
836	6.49001
838	6.4919
840	6.46335
842	6.41748
844	6.48259
846	6.47513
848	6.45488
850	6.44844
852	6.55075
854	6.46115
856	6.51602
858	6.5104
860	6.51474
862	6.66541
864	6.49576
866	6.65099
868	6.6117
870	6.64374
872	6.55361
874	6.41533
876	6.53146
878	6.35447
880	6.24368
882	6.76118
884	6.52434
886	6.63353
888	6.49334
890	6.37493
892	6.42558
894	6.5624
896	6.48912
898	6.65456
900	6.53946
902	6.44302
904	6.51771
906	6.41969
908	6.51178
910	6.57143
912	6.38722
914	6.48933
916	6.48999
918	6.42433
920	6.51003
922	6.37516
924	6.45348
926	6.56704
928	6.51118
930	6.67937
932	6.50087
934	6.60174
936	6.50172
938	6.53359
940	6.56999
942	6.63731
944	6.48873
946	6.65606
948	6.4802
950	6.57229
952	6.58718
954	6.5565
956	6.7099
958	6.59886
960	6.60916
962	6.46559
964	6.44338
966	6.6528
968	6.4728
970	6.50607
972	6.51752
974	6.57124
976	6.5222
978	6.66955
980	6.4591
982	6.6452
984	6.45091
986	6.43562
988	6.50831
990	6.48335
992	6.55287
994	6.55756
996	6.63245
998	6.37988
1000	6.68113
1002	6.69013
1004	6.49316
1006	6.39067
1008	6.46768
1010	6.59015
1012	6.5076
1014	6.53675
1016	6.43316
1018	6.5513
1020	6.44512
1022	6.51415
1024	6.70006
1026	6.51955
1028	6.50259
1030	6.67993
1032	6.39621
1034	6.54414
1036	6.5505
1038	6.57664
1040	6.54091
1042	6.55604
1044	6.60037
1046	6.5942
1048	6.64636
1050	6.58405
1052	6.58716
1054	6.57609
1056	6.5567
1058	6.52102
1060	6.61261
1062	6.57058
1064	6.55847
1066	6.60119
1068	6.42273
1070	6.48683
1072	6.56041
1074	6.60863
1076	6.55218
1078	6.47146
1080	6.50705
1082	6.6035
1084	6.57103
1086	6.64272
1088	6.56596
1090	6.51779
1092	6.57104
1094	6.41382
1096	6.42994
1098	6.3737
1100	6.52045
1102	6.51918
1104	6.54969
1106	6.5252
1108	6.46851
1110	6.3726
1112	6.58241
1114	6.3734
1116	6.51708
1118	6.41532
1120	6.54562
1122	6.50264
1124	6.55461
1126	6.50601
1128	6.41044
1130	6.6242
1132	6.51773
1134	6.67618
1136	6.51344
1138	6.58549
1140	6.69817
1142	6.50423
1144	6.51058
1146	6.49949
1148	6.52107
1150	6.61758
1152	6.56363
1154	6.46873
1156	6.48509
1158	6.4761
1160	6.45151
1162	6.50001
1164	6.42061
1166	6.527
1168	6.50174
1170	6.49775
1172	6.59717
1174	6.53024
1176	6.48933
1178	6.66831
1180	6.34767
1182	6.44753
1184	6.58693
1186	6.51195
1188	6.76678
1190	6.55606
1192	6.54791
1194	6.43723
1196	6.50431
1198	6.57271
1200	6.53908
