# Supplementary material for: Protons in small spaces: Discrete simulations of vesicle acidification
Source: PLoS Comput Biol. 2019 Dec 23;15(12):e1007539. doi: 10.1371/journal.pcbi.1007539 (PMC6946529; doi:10.1371/journal.pcbi.1007539)
Supplement: S3 File — Experimental pH time series data (in comma separated values format) where column 0 is time in seconds and columns 1 through 4 are the pH traces 1 through 4 in Fig 3. (CSV) [file pcbi.1007539.s003.csv]

0	6.4356	6.4562	6.3955	6.4099
2	6.4002	6.4058	6.5271	6.6573
4	6.6133	6.6249	6.4554	6.5279
6	6.4778	6.4411	6.4318	6.4674
8	6.277	6.6435	6.7009	6.499
10	6.5021	6.4779	6.5878	6.5625
12	6.577	6.539	6.5157	6.5588
14	6.5896	6.4102	6.544	6.4143
16	6.5655	6.4689	6.3414	6.431
18	6.469	6.5171	6.4652	6.4652
20	6.6194	6.5263	6.5614	6.5203
22	6.5523	6.5081	6.4919	6.4785
24	6.5639	6.6455	6.4562	6.6456
26	6.4196	6.4874	6.4333	6.3563
28	6.4925	6.5137	6.5998	6.5982
30	6.588	6.6637	6.6036	6.6532
32	6.4735	6.3718	6.4507	6.6143
34	6.5255	6.4249	6.5861	6.4505
36	6.4741	6.7428	6.4557	6.4902
38	6.7013	6.5332	6.5982	6.5479
40	6.5267	6.4221	6.5519	6.4591
42	6.5183	6.5416	6.4357	6.4312
44	6.5381	6.6524	6.4503	6.5448
46	6.5326	6.5399	6.4632	6.5038
48	6.6249	6.6062	6.4146	6.564
50	6.6097	6.5524	6.602	6.4394
52	6.559	6.5137	6.4632	6.5514
54	6.4472	6.4723	6.3895	6.5841
56	6.6296	6.566	6.5291	6.4401
58	6.5096	6.5507	6.4065	6.5031
60	6.5441	6.3975	6.4973	6.4526
62	6.4564	6.4061	6.5467	6.4196
64	6.5994	6.5268	6.626	6.6046
66	6.5007	6.5283	6.4821	6.5966
68	6.6656	6.382	6.4666	6.4754
70	6.4724	6.474	6.3651	6.6518
72	6.4506	6.4252	6.3583	6.495
74	6.5213	6.5102	6.4463	6.5465
76	6.4133	6.4134	6.4556	6.3696
78	6.5317	6.4048	6.5062	6.6407
80	6.4231	6.5358	6.483	6.5616
82	6.5126	6.5505	6.4908	6.4841
84	6.4825	6.4357	6.5098	6.6111
86	6.6244	6.4799	6.5355	6.3937
88	6.5976	6.472	6.3788	6.5977
90	6.5362	6.484	6.4974	6.5392
92	6.5774	6.3357	6.5171	6.4884
94	6.63	6.4241	6.5529	6.5524
96	6.6191	6.4974	6.5051	6.4125
98	6.4499	6.4441	6.6079	6.5002
100	6.5141	6.3188	6.4126	6.593
102	6.6047	6.4988	6.3472	6.4307
104	6.4736	6.4667	6.4268	6.571
106	6.5393	6.3827	6.5286	6.6085
108	6.4825	6.561	6.4049	6.5165
110	6.395	6.3598	6.5399	6.493
112	6.6384	6.4071	6.5082	6.3457
114	6.5069	6.3511	6.485	6.5196
116	6.5603	6.2982	6.467	6.4157
118	6.5778	6.4348	6.18	6.5176
120	6.5183	6.439	6.4886	6.5235
122	6.4398	6.4258	6.4838	6.4644
124	6.6048	6.3726	6.3697	6.3412
126	6.5561	6.5419	6.4676	6.4878
128	6.5407	6.4866	6.4646	6.5113
130	6.4989	6.2203	6.532	6.456
132	6.529	6.3284	6.4753	6.5323
134	6.5827	6.4881	6.4254	6.4967
136	6.4642	6.4598	6.4025	6.6212
138	6.5332	6.4437	6.462	6.5725
140	6.5081	6.4242	6.449	6.4929
142	6.3736	6.4925	6.5528	6.4073
144	6.5271	6.4117	6.4058	6.5015
146	6.5566	6.4695	6.5494	6.3904
148	6.5742	6.4042	6.4383	6.5452
150	6.5141	6.663	6.594	6.4039
152	6.3698	6.5008	6.4509	6.489
154	6.5916	6.4046	6.5926	6.5184
156	6.6025	6.4593	6.4363	6.5517
158	6.5395	6.491	6.4491	6.4851
160	6.4688	6.4155	6.5023	6.5193
162	6.5546	6.5153	6.5292	6.5608
164	6.4613	6.5379	6.4175	6.5559
166	6.6325	6.4721	6.5375	6.4635
168	6.568	6.4844	6.3103	6.5003
170	6.442	6.5477	6.4925	6.4383
172	6.4343	6.3929	6.6452	6.4624
174	6.5372	6.4607	6.6287	6.4866
176	6.5431	6.4801	6.4085	6.5287
178	6.5331	6.4573	6.4167	6.5874
180	6.5692	6.5582	6.511	6.4712
182	6.5975	6.5714	6.5831	6.6451
184	6.4676	6.2651	6.3811	6.4962
186	6.4458	6.67	6.4269	6.4248
188	6.386	6.7256	6.4889	6.4877
190	6.2564	6.7291	6.4053	6.4756
192	6.4218	6.625	6.1516	6.4605
194	6.6259	6.6089	6.1363	6.2418
196	6.3653	6.5031	5.9915	6.4365
198	6.3017	6.4363	6.2602	6.31
200	6.2943	6.4737	5.9944	6.4709
202	6.2265	6.2596	6.078	6.358
204	6.1838	6.3149	6.0667	6.4422
206	6.2032	6.2263	6.0354	6.4334
208	6.228	6.4258	5.9419	6.2618
210	6.3444	6.3527	5.758	6.414
212	6.1471	6.1867	5.9388	6.3593
214	6.0854	6.1947	5.9879	6.3684
216	6.0541	6.2093	5.9266	6.255
218	5.9369	6.0472	5.8965	6.3947
220	6.0306	6.0756	6.0134	6.3631
222	6.22	5.9748	5.9752	6.3429
224	5.9577	5.9936	6.0493	6.328
226	5.9872	5.9288	5.9711	6.4551
228	5.837	5.9581	6.1231	6.4136
230	5.9952	6.0048	5.9164	6.2798
232	5.9067	5.8007	5.8988	6.3828
234	6.0185	5.8701	5.8767	6.1927
236	5.7824	5.9004	5.8433	6.2541
238	6.0474	5.83	5.917	6.2592
240	6.0251	5.6709	5.8945	6.3591
242	5.8499	5.838	5.9269	6.1896
244	6.1134	5.7585	5.9566	6.4351
246	5.6553	5.5785	5.8765	6.3635
248	5.9342	5.7717	5.8995	6.373
250	5.7283	5.6708	5.7742	6.4005
252	5.8915	5.6622	5.8807	6.2222
254	5.8005	5.4758	5.9431	6.2468
256	5.8425	5.719	6.102	6.1804
258	5.895	5.659	5.842	6.1751
260	5.9301	5.5322	5.8368	6.2082
262	6.0085	5.4299	5.8775	6.2974
264	6.0565	5.9867	5.6473	6.2986
266	5.9534	5.8495	5.7448	6.2809
268	5.9746	5.9207	5.6908	6.3734
270	5.828	5.9414	5.7621	6.2226
272	5.9176	5.6177	5.8664	6.25
274	5.8181	5.7825	5.8402	6.2199
276	5.9734	5.7222	5.8147	6.2941
278	5.7296	5.7327	5.9353	6.0406
280	5.8705	5.6324	5.6974	6.1936
282	5.8569	5.5773	5.5214	6.0222
284	6.0314	5.5819	5.7664	6.244
286	5.819	5.5393	5.842	6.1937
288	5.8452	5.6628	5.7108	6.1866
290	5.9276	5.4906	5.7099	6.1829
292	6.007	5.5977	5.6814	6.2817
294	5.873	5.4342	5.5911	6.0096
296	5.7869	5.5277	5.3448	6.2654
298	5.6584	5.6567	5.6737	6.2678
300	6.0511	5.5281	5.4616	6.169
302	5.7108	5.5702	5.521	6.0869
304	5.8897	5.3094	5.478	6.2184
306	5.8283	5.3583	5.5484	6.013
308	5.724	5.5805	5.6702	6.1849
310	5.8556	5.4881	5.2611	6.2937
312	5.979	5.2628	5.4704	6.0275
314	5.8268	5.4316	5.5879	6.2172
316	5.9094	5.3382	5.3034	6.055
318	5.9395	5.2676	5.6331	6.0737
320	5.7421	5.4365	5.4789	6.1243
322	5.8602	5.2991	5.4745	6.1039
324	5.8739	5.3649	5.4094	5.9252
326	5.8342	5.3824	5.6081	6.2674
328	6.0233	5.1719	5.6108	6.0084
330	5.9111	5.2674	5.4805	6.066
332	5.937	5.1151	5.4735	6.1154
334	6.118	5.1232	5.4234	6.0792
336	5.816	5.217	5.3401	6.0334
338	5.8002	5.2585	5.3009	6.0486
340	5.958	5.4556	5.4655	6.1746
342	6.0253	5.3347	5.461	6.1074
344	5.814	5.3375	5.3765	5.9913
346	6.0101	5.2779	5.3626	6.0716
348	6.0512	5.394	5.3524	6.1439
350	6.0575	5.0743	5.3877	6.1165
352	5.7467	5.27	5.4531	5.9831
354	5.9164	5.2081	5.4813	5.9364
356	6.0326	5.3275	5.4363	6.2239
358	5.8858	5.3399	5.5044	6.1826
360	5.9233	5.0925	5.1741	6.2162
362	5.7404	5.0822	5.3456	6.109
364	5.9738	5.1953	5.2704	6.0752
366	6.1152	5.2586	5.0598	6.0919
368	5.9095	5.2856	5.3774	6.0742
370	5.8917	5.2615	5.2295	6.0895
372	5.9727	4.9294	5.3695	6.0519
374	5.9451	5.0547	5.2701	6.0181
376	5.8075	5.1903	5.1369	5.9136
378	5.9457	4.7018	5.139	6.007
380	5.9063	5.1583	5.3501	6.0007
382	5.8455	5.0965	5.4543	5.9546
384	6.0445	5.3498	5.3722	6.1662
386	6.0854	5.2182	5.4688	5.9823
388	6.0215	5.2271	5.2386	5.9058
390	6.0258	5.0456	5.2655	6.1262
392	5.9399	5.1723	5.5419	6.1776
394	5.9585	5.1723	5.2229	5.9543
396	5.8968	5.239	5.0603	5.8855
398	5.9745	5.1929	5.3708	6.0488
400	5.9925	5.2882	5.3068	5.9565
402	6.0193	5.3088	5.205	5.9442
404	5.9991	5.0995	5.2782	6.1443
406	5.9811	4.929	5.2952	6.1702
408	5.8758	5.1823	5.3372	6.0178
410	6.0407	5.1248	5.3064	6.1454
412	5.8698	5.2621	5.4207	6.0129
414	5.9401	5.0394	5.3487	6.0637
416	5.8539	4.8165	5.0594	5.9994
418	6.0448	4.8766	5.1228	5.8967
420	5.9684	5.2624	4.8114	6.0259
422	6.0406	4.91	5.2357	6.0107
424	6.0869	5.1689	5.3088	6.0466
426	6.1367	5.2185	5.1935	6.1008
428	6.1652	5.201	4.915	5.8797
430	6.0346	5.0526	5.094	5.8737
432	6.1163	5.0974	4.9324	5.8504
434	6.2117	4.9365	5.3078	5.9228
436	6.347	5.1896	4.9693	5.8287
438	6.2288	5.1242	5.1059	5.9445
440	6.2349	4.4582	4.8956	5.7723
442	6.4556	4.7999	5.0465	5.7951
444	6.2667	5.0373	5.0511	6.2349
446	6.3866	4.9355	4.7252	6.0233
448	6.3054	5.1974	5.0141	6.1457
450	6.3393	5.0304	4.9704	6.0915
452	6.2095	4.9855	5.0166	6.2216
454	6.1697	5.2971	5.0079	6.2529
456	6.3703	5.0126	5.3098	6.1078
458	6.3274	5.3787	5.1535	6.1749
460	6.321	5.2109	4.987	5.9544
462	6.4049	5.1063	4.7997	6.2369
464	6.4137	4.9591	4.6841	6.037
466	6.4633	4.9783	4.7703	6.0527
468	6.3464	4.8016	4.9688	5.9483
470	6.3322	4.7888	4.9566	6.0185
472	6.3198	5.3299	4.601	6.0346
474	6.3144	5.1203	5.0275	5.9612
476	6.4311	4.9759	4.9667	5.9898
478	6.386	5.0005	4.8339	6.0643
480	6.3533	4.9131	4.6431	6.027
482	6.4024	4.9944	4.8749	5.9365
484	6.4515	4.9132	4.7356	5.9649
486	6.5314	5.1643	5.1131	6.15
488	6.411	5.1101	4.7001	6.1984
490	6.3238	5.1079	4.6325	6.1325
492	6.4559	4.82	4.7882	6.2454
494	6.4947	5.1108	4.6769	6.338
496	6.6046	5.1629	4.974	6.3759
498	6.4553	5.0425	4.7161	6.3751
500	6.3895	5.117	5.0175	6.4449
502	6.524	5.2276	4.8815	6.406
504	6.2841	5.026	4.837	6.5221
506	6.5575	5.7011	4.7214	6.6177
508	6.3881	5.6086	4.4459	6.5097
510	6.438	5.8006	4.3879	6.5124
512	6.4214	5.7409	4.657	6.4206
514	6.5725	5.6564	4.4748	6.4943
516	6.471	5.6982	4.8774	6.7333
518	6.3515	5.763	5.0712	6.5299
520	6.3832	5.9284	4.6217	6.544
522	6.4992	6.0774	4.9252	6.582
524	6.6494	6.0498	4.9615	6.5233
526	6.4837	5.8933	4.5219	6.5885
528	6.3884	5.9482	4.9251	6.3551
530	6.5249	5.9947	4.8954	6.4772
532	6.3804	6.0971	4.5379	6.5513
534	6.5214	6.1281	4.5253	6.5221
536	6.5725	6.1606	4.4207	6.5451
538	6.6744	6.154	5.2778	6.4068
540	6.4634	6.1034	4.8646	6.6885
542	6.4626	6.0446	4.6427	6.5066
544	6.6118	6.1392	4.4035	6.4588
546	6.5598	6.1869	4.3949	6.5245
548	6.4861	6.3837	4.9498	6.4622
550	6.5918	6.2072	4.8184	6.4918
552	6.3426	6.1608	4.6531	6.6408
554	6.5166	6.2757	4.9796	6.5159
556	6.5859	6.2113	4.8407	6.4729
558	6.601	6.2618	4.9427	6.5243
560	6.4385	6.3024	4.9739	6.6113
562	6.6678	6.1466	4.8582	6.6082
564	6.5008	6.2311	5.0322	6.5702
566	6.4178	6.3954	4.9213	6.5684
568	6.5806	6.2382	5.1317	6.4743
570	6.5787	6.3908	5.0064	6.6105
572	6.5852	6.4149	4.7466	6.5476
574	6.5047	6.3755	5.1089	6.6379
576	6.7103	6.313	4.6071	6.7004
578	6.5664	6.1691	5.0135	6.6178
580	6.5795	6.3221	4.9149	6.5483
582	6.5595	6.4543	4.6412	6.6896
584	6.5538	6.3837	5.1631	6.604
586	6.6303	6.4874	4.9709	6.7035
588	6.5413	6.4607	5.0857	6.6398
590	6.658	6.3549	5.0221	6.632
592	6.6467	6.3877	5.0051	6.5774
594	6.5434	6.4835	4.8257	6.6508
596	6.4971	6.3254	5.0518	6.4778
598	6.5067	6.4065	5.1479	6.4983
600	6.5404	6.5165	5.4098	6.4932
602	6.5866	6.4955	5.1951	6.5466
604	6.6804	6.3708	5.3379	6.5512
606	6.4846	6.3659	5.5835	6.6085
608	6.6552	6.6093	5.6149	6.5027
610	6.574	6.6193	5.7829	6.554
612	6.5707	6.4398	5.6773	6.6011
614	6.3948	6.4125	5.7751	6.5545
616	6.4616	6.7529	5.778	6.5294
618	6.5047	6.5673	5.8713	6.6283
620	6.4316	6.5221	5.9361	6.5263
622	6.633	6.4638	5.8081	6.5522
624	6.5621	6.572	5.9807	6.6313
626	6.4815	6.5332	6.1816	6.5457
628	6.5095	6.6572	6.1102	6.5774
630	6.5743	6.5711	6.1625	6.5219
632	6.6379	6.5202	6.159	6.63
634	6.571	6.4667	6.1511	6.6096
636	6.6731	6.5825	6.2111	6.4628
638	6.6817	6.7511	6.1625	6.5082
640	6.6407	6.5324	6.0331	6.6712
642	6.5902	6.5684	6.2374	6.6009
644	6.6327	6.6075	6.4	6.5889
646	6.5766	6.5415	6.397	6.701
648	6.5499	6.6857	6.2062	6.5937
650	6.6807	6.5026	6.2838	6.5811
652	6.6529	6.515	6.2853	6.68
654	6.5451	6.554	6.3964	6.4841
656	6.4672	6.5856	6.469	6.4679
658	6.4689	6.5492	6.2848	6.5785
660	6.5323	6.7185	6.4401	6.5304
662	6.5703	6.4947	6.3275	6.6533
664	6.4588	6.4868	6.2054	6.7436
666	6.4662	6.6184	6.379	6.6232
668	6.7269	6.5248	6.4742	6.4366
670	6.6141	6.6281	6.3904	6.5142
672	6.6086	6.3705	6.2413	6.5983
674	6.6102	6.4949	6.4929	6.4717
676	6.6527	6.4857	6.4794	6.6336
678	6.4978	6.6379	6.5153	6.6042
680	6.5328	6.5685	6.4503	6.6324
682	6.8079	6.585	6.4136	6.5369
684	6.4731	6.6318	6.5882	6.5701
686	6.5539	6.7088	6.4264	6.7449
688	6.5526	6.5745	6.4519	6.5108
690	6.5007	6.5634	6.4265	6.6024
692	6.4683	6.555	6.599	6.8041
694	6.5208	6.5843	6.4637	6.4811
696	6.6165	6.6407	6.3657	6.5447
698	6.6058	6.6436	6.5393	6.5809
700	6.4147	6.7055	6.5247	6.6355
702	6.432	6.5366	6.5356	6.6627
704	6.5052	6.4994	6.4195	6.5994
706	6.5305	6.8475	6.5457	6.5704
708	6.4731	6.5975	6.4669	6.6503
710	6.51	6.6801	6.5249	6.6316
712	6.5115	6.6521	6.4847	6.4036
714	6.6623	6.7305	6.527	6.5355
716	6.4883	6.5305	6.474	6.633
718	6.4385	6.605	6.6831	6.7028
720	6.5072	6.5128	6.4695	6.5895
722	6.6449	6.5251	6.4359	6.478
724	6.4815	6.6151	6.4928	6.5076
726	6.6309	6.6226	6.5346	6.403
728	6.4931	6.6177	6.5116	6.5035
730	6.7954	6.4829	6.4599	6.8271
732	6.7347	6.6598	6.5398	6.5028
734	6.478	6.5883	6.5631	6.5606
736	6.4863	6.6299	6.5017	6.637
738	6.4538	6.7569	6.5497	6.5969
740	6.4639	6.5005	6.6036	6.6472
742	6.5504	6.6079	6.5643	6.5773
744	6.597	6.6366	6.642	6.6346
746	6.6793	6.5028	6.6395	6.5921
748	6.5321	6.5679	6.6628	6.4578
750	6.6046	6.7093	6.7082	6.6035
752	6.4658	6.5178	6.6302	6.5146
754	6.4977	6.6063	6.5364	6.6596
756	6.6199	6.5637	6.5139	6.7202
758	6.6734	6.5897	6.5249	6.6777
760	6.6788	6.5698	6.7022	6.5074
762	6.558	6.5973	6.6788	6.4403
764	6.5842	6.5739	6.584	6.6349
766	6.5146	6.8519	6.5578	6.4772
768	6.461	6.4201	6.5012	6.6857
770	6.4926	6.5568	6.5432	6.5845
772	6.5365	6.5681	6.5426	6.6412
774	6.4031	6.5131	6.7562	6.5562
776	6.5342	6.6325	6.3903	6.6151
778	6.5221	6.5923	6.6477	6.6103
780	6.5812	6.6304	6.5485	6.652
782	6.5823	6.7256	6.5909	6.3703
784	6.4629	6.5995	6.8569	6.5212
786	6.5005	6.6494	6.6578	6.5977
788	6.5271	6.6417	6.5241	6.5791
790	6.5702	6.5283	6.6722	6.6761
792	6.5516	6.5949	6.4991	6.6048
794	6.6004	6.6148	6.5286	6.5534
796	6.5534	6.9208	6.622	6.6413
798	6.429	6.4261	6.5603	6.4818
800	6.5804	6.5157	6.5638	6.5814
802	6.5355	6.7489	6.5359	6.4496
804	6.6182	6.748	6.6167	6.4046
806	6.433	6.5557	6.4433	6.5912
808	6.6317	6.5942	6.4939	6.5836
810	6.5218	6.5583	6.6509	6.5865
812	6.5447	6.5395	6.6534	6.4826
814	6.6131	6.5938	6.5371	6.4925
816	6.5872	6.5972	6.5384	6.5057
818	6.5748	6.545	6.5147	6.6828
820	6.6123	6.5639	6.6798	6.4641
822	6.5592	6.5186	6.6482	6.6155
824	6.5755	6.7357	6.5191	6.5841
826	6.6487	6.6292	6.4896	6.4639
828	6.4384	6.6519	6.6274	6.5127
830	6.5295	6.6751	6.658	6.4863
832	6.5876	6.6287	6.5239	6.4491
834	6.4381	6.5859	6.5398	6.5559
836	6.5322	6.6556	6.6224	6.6426
838	6.4937	6.6394	6.564	6.6063
840	6.6401	6.6857	6.6837	6.5269
842	6.582	6.7005	6.5539	6.7328
844	6.5713	6.6094	6.7235	6.7001
846	6.5398	6.5233	6.5983	6.3731
848	6.5915	6.654	6.5048	6.509
850	6.6276	6.5152	6.6352	6.5516
852	6.6441	6.6288	6.6005	6.5536
854	6.6401	6.742	6.626	6.5394
856	6.5118	6.6416	6.4691	6.5672
858	6.4835	6.542	6.5583	6.5339
860	6.521	6.6738	6.6365	6.4011
862	6.5664	6.6298	6.7394	6.4881
864	6.6431	6.5356	6.5784	6.6669
866	6.5354	6.6279	6.5184	6.632
868	6.6508	6.6088	6.5763	6.5549
870	6.594	6.525	6.5643	6.6097
872	6.4745	6.6172	6.5498	6.6625
874	6.5541	6.6044	6.6499	6.451
876	6.3926	6.5988	6.5666	6.5653
878	6.6139	6.559	6.6615	6.6061
880	6.5577	6.6446	6.5839	6.5514
882	6.5078	6.6453	6.6302	6.5192
884	6.6776	6.4779	6.5738	6.6351
886	6.6423	6.7664	6.5044	6.7113
888	6.5831	6.5812	6.6737	6.4392
890	6.5482	6.4802	6.6165	6.6605
892	6.5475	6.565	6.7089	6.4415
894	6.6587	6.6344	6.5361	6.4844
896	6.6068	6.8123	6.597	6.6313
898	6.6154	6.66	6.6187	6.5305
900	6.6637	6.4742	6.6237	6.5559
902	6.4688	6.6418	6.5792	6.7041
904	6.5674	6.7186	6.6687	6.4549
906	6.7004	6.5562	6.5319	6.491
908	6.6075	6.4889	6.6325	6.5227
910	6.5798	6.6644	6.5887	6.4313
912	6.4377	6.5636	6.5503	6.5387
914	6.5003	6.7061	6.578	6.5933
916	6.5154	6.7691	6.662	6.4545
918	6.5747	6.6535	6.6693	6.5207
920	6.5373	6.6594	6.7096	6.5553
922	6.6094	6.6782	6.569	6.611
924	6.4776	6.5282	6.4572	6.599
926	6.4892	6.5382	6.6446	6.5835
928	6.4896	6.5693	6.5942	6.6517
930	6.5168	6.722	6.5899	6.575
932	6.5235	6.6416	6.5419	6.6576
934	6.5365	6.6242	6.6668	6.5936
936	6.4731	6.5778	6.6062	6.5267
938	6.741	6.7127	6.6837	6.6339
940	6.5556	6.8264	6.6133	6.4893
942	6.5123	6.6676	6.6851	6.4804
944	6.6125	6.6155	6.3644	6.7023
946	6.54	6.6843	6.5912	6.595
948	6.4498	6.7074	6.4689	6.5232
950	6.5035	6.6427	6.8088	6.5835
952	6.5379	6.4979	6.5038	6.635
954	6.523	6.6768	6.7086	6.4642
956	6.4465	6.6808	6.5517	6.5713
958	6.5246	6.5778	6.6001	6.8315
960	6.3873	6.5552	6.5136	6.6606
962	6.5834	6.6722	6.6601	6.6925
964	6.5137	6.7403	6.6854	6.5684
966	6.4184	6.7484	6.5915	6.6183
968	6.5361	6.7391	6.5917	6.5364
970	6.4597	6.7498	6.6794	6.5957
972	6.5553	6.7203	6.6871	6.5545
974	6.4458	6.6313	6.696	6.5082
976	6.5154	6.7223	6.6156	6.621
978	6.6285	6.4492	6.5812	6.447
980	6.4514	6.7161	6.6521	6.7234
982	6.5263	6.6835	6.6514	6.5784
984	6.658	6.704	6.6564	6.5972
986	6.5301	6.4844	6.5271	6.517
988	6.303	6.5516	6.6825	6.57
990	6.6089	6.6886	6.6014	6.5156
992	6.3546	6.5818	6.6975	6.526
994	6.5375	6.7396	6.5943	6.6468
996	6.7371	6.6856	6.6361	6.6178
998	6.5239	6.834	6.746	6.567
1000	6.5518	6.6968	6.5746	6.6507
1002	6.6334	6.5252	6.7723	6.6853
1004	6.6514	6.5126	6.5578	6.646
1006	6.6524	6.6551	6.5539	6.6508
1008	6.6338	6.6365	6.7043	6.4923
1010	6.6384	6.754	6.4583	6.5861
1012	6.5236	6.5274	6.8533	6.6907
1014	6.4248	6.7057	6.6468	6.5488
1016	6.4623	6.5652	6.7324	6.5114
1018	6.468	6.9377	6.7043	6.6339
1020	6.609	6.6233	6.5525	6.5388
1022	6.5163	6.7082	6.4793	6.4889
1024	6.543	6.7013	6.5793	6.5953
1026	6.4471	6.8154	6.5119	6.6715
1028	6.5183	6.5591	6.7555	6.4344
1030	6.6704	6.5988	6.656	6.5614
1032	6.488	6.7481	6.6315	6.5178
1034	6.4059	6.6327	6.831	6.758
1036	6.5435	6.6521	6.599	6.64
1038	6.621	6.7363	6.4689	6.5949
1040	6.3738	6.6016	6.7172	6.56
1042	6.6245	6.5846	6.603	6.5697
1044	6.6409	6.5814	6.6481	6.6418
1046	6.5718	6.6107	6.5762	6.6207
1048	6.5568	6.6125	6.5976	6.5204
1050	6.5814	6.6363	6.6918	6.6331
1052	6.6533	6.6559	6.6878	6.7529
1054	6.5844	6.8334	6.6232	6.6997
1056	6.4645	6.5942	6.7207	6.5307
1058	6.4081	6.7651	6.7725	6.7218
1060	6.6901	6.5084	6.7129	6.6407
1062	6.7255	6.6806	6.527	6.6211
1064	6.5311	6.6442	6.6891	6.6045
1066	6.3943	6.7165	6.6414	6.5077
1068	6.6108	6.8001	6.786	6.604
1070	6.463	6.5472	6.5813	6.38
1072	6.535	6.6325	6.6258	6.4596
1074	6.6873	6.596	6.6657	6.5243
1076	6.6297	6.6437	6.5585	6.5758
1078	6.4787	6.6033	6.7924	6.534
1080	6.5438	6.6813	6.6379	6.5991
1082	6.5143	6.8528	6.6441	6.6959
1084	6.4149	6.7931	6.5985	6.552
1086	6.5628	6.6996	6.6728	6.5196
1088	6.6051	6.536	6.6417	6.6524
1090	6.5077	6.614	6.6388	6.5584
1092	6.5313	6.5218	6.7741	6.4992
1094	6.442	6.6865	6.7081	6.4593
1096	6.6535	6.5861	6.7252	6.5544
1098	6.583	6.7458	6.5616	6.6567
1100	6.6111	6.6326	6.7304	6.596
1102	6.5826	6.7947	6.7435	6.4889
1104	6.6351	6.6282	6.6265	6.4816
1106	6.5278	6.7144	6.6249	6.4195
1108	6.6507	6.6504	6.6234	6.5875
1110	6.4684	6.7196	6.7104	6.5732
1112	6.6322	6.8042	6.5977	6.583
1114	6.6416	6.7267	6.7522	6.5493
1116	6.5872	6.6021	6.7359	6.5198
1118	6.5495	6.736	6.5437	6.5001
1120	6.6215	6.7092	6.6144	6.6349
1122	6.5592	6.6332	6.6468	6.6538
1124	6.4795	6.6917	6.6311	6.6737
1126	6.529	6.5808	6.7562	6.5508
1128	6.6863	6.865	6.7128	6.5352
1130	6.5078	6.7208	6.6702	6.6016
1132	6.5992	6.6701	6.6905	6.5536
1134	6.5869	6.5548	6.7419	6.6264
1136	6.5462	6.8044	6.8502	6.6982
1138	6.5007	6.7473	6.7889	6.4834
1140	6.5732	6.7229	6.5562	6.6499
1142	6.5639	6.5647	6.8001	6.547
1144	6.5047	6.8175	6.4902	6.3818
1146	6.8452	6.7467	6.7132	6.4946
1148	6.6172	6.6402	6.4952	6.4706
1150	6.4332	6.692	6.6615	6.4463
1152	6.6624	6.6792	6.5005	6.6078
1154	6.5675	6.6191	6.6844	6.4856
1156	6.5848	6.6752	6.5895	6.5088
1158	6.6174	6.6437	6.6178	6.5068
1160	6.4384	6.623	6.6671	6.5671
1162	6.5851	6.7125	6.6398	6.5291
1164	6.6243	6.5373	6.6741	6.6099
1166	6.6491	6.6976	6.7655	6.4657
1168	6.5583	6.7783	6.665	6.569
1170	6.4376	6.7106	6.6856	6.6136
1172	6.6484	6.7011	6.7129	6.411
1174	6.7538	6.7665	6.6775	6.5437
1176	6.5719	6.5951	6.573	6.6268
1178	6.5713	6.7538	6.6932	6.5215
1180	6.5881	6.6605	6.7149	6.5972
1182	6.5144	6.5554	6.658	6.5544
1184	6.6168	6.6993	6.5849	6.5543
1186	6.6019	6.7645	6.6316	6.5982
1188	6.5802	6.8093	6.807	6.5359
1190	6.5264	6.6681	6.811	6.4916
1192	6.4858	6.5369	6.607	6.5514
1194	6.6404	6.7683	6.4935	6.4644
1196	6.4916	6.7271	6.5699	6.4474
1198	6.5805	6.7711	6.6251	6.5202
1200	6.5463	6.8014	6.725	6.6041
