# Supplementary material for: Protons in small spaces: Discrete simulations of vesicle acidification
Source: PLoS Comput Biol. 2019 Dec 23;15(12):e1007539. doi: 10.1371/journal.pcbi.1007539 (PMC6946529; doi:10.1371/journal.pcbi.1007539)
Supplement: S1 Model — The discrete, stochastic model created with COPASI. The file format is XML, and it can be opened and run with COPASI [20]. Parameters such as liposome radius, AHA2 pumping rate, pump on and off time, and membrane H+ permeability must be set before running the model (Model > Biochemical > Global Quantities). The model is run by selecting the Time Course feature under Tasks. (CPS) [file pcbi.1007539.s004.cps]

<?xml version="1.0" encoding="UTF-8"?>
<!-- generated with COPASI 4.16 (Build 104) (http://www.copasi.org) at 2019-09-15 07:20:38 UTC -->
<?oxygen RNGSchema="http://www.copasi.org/static/schema/CopasiML.rng" type="xml"?>
<COPASI xmlns="http://www.copasi.org/static/schema" versionMajor="4" versionMinor="16" versionDevel="104" copasiSourcesModified="0">
  <ListOfFunctions>
    <Function key="Function_6" name="Constant flux (irreversible)" type="PreDefined" reversible="false">
      <MiriamAnnotation>
<rdf:RDF xmlns:dcterms="http://purl.org/dc/terms/" xmlns:rdf="http://www.w3.org/1999/02/22-rdf-syntax-ns#">
  <rdf:Description rdf:about="#Function_6">
    <dcterms:created>
      <rdf:Description>
        <dcterms:W3CDTF>20.0.0.016-11-11T22:19:16Z</dcterms:W3CDTF>
      </rdf:Description>
    </dcterms:created>
  </rdf:Description>
</rdf:RDF>
      </MiriamAnnotation>
      <Expression>
        v
      </Expression>
      <ListOfParameterDescriptions>
        <ParameterDescription key="FunctionParameter_49" name="v" order="0" role="constant"/>
      </ListOfParameterDescriptions>
    </Function>
    <Function key="Function_13" name="Mass action (irreversible)" type="MassAction" reversible="false">
      <MiriamAnnotation>
<rdf:RDF xmlns:CopasiMT="http://www.copasi.org/RDF/MiriamTerms#" xmlns:dcterms="http://purl.org/dc/terms/" xmlns:rdf="http://www.w3.org/1999/02/22-rdf-syntax-ns#">
  <rdf:Description rdf:about="#Function_13">
    <dcterms:created>
      <rdf:Description>
        <dcterms:W3CDTF>20.0.0.016-11-11T22:19:43Z</dcterms:W3CDTF>
      </rdf:Description>
    </dcterms:created>
    <CopasiMT:is rdf:resource="urn:miriam:obo.sbo:SBO:0000041" />
  </rdf:Description>
</rdf:RDF>
      </MiriamAnnotation>
      <Comment>
        <body xmlns="http://www.w3.org/1999/xhtml">
<b>Mass action rate law for first order irreversible reactions</b>
<p>
Reaction scheme where the products are created from the reactants and the change of a product quantity is proportional to the product of reactant activities. The reaction scheme does not include any reverse process that creates the reactants from the products. The change of a product quantity is proportional to the quantity of one reactant.
</p>
</body>
      </Comment>
      <Expression>
        k1*PRODUCT&lt;substrate_i&gt;
      </Expression>
      <ListOfParameterDescriptions>
        <ParameterDescription key="FunctionParameter_81" name="k1" order="0" role="constant"/>
        <ParameterDescription key="FunctionParameter_79" name="substrate" order="1" role="substrate"/>
      </ListOfParameterDescriptions>
    </Function>
  </ListOfFunctions>
  <Model key="Model_3" name="DS pH model" simulationType="time" timeUnit="s" volumeUnit="l" areaUnit="m²" lengthUnit="m" quantityUnit="mol" type="deterministic" avogadroConstant="6.02214179e+023">
    <MiriamAnnotation>
<rdf:RDF
   xmlns:dcterms="http://purl.org/dc/terms/"
   xmlns:rdf="http://www.w3.org/1999/02/22-rdf-syntax-ns#">
  <rdf:Description rdf:about="#Model_3">
    <dcterms:created>
      <rdf:Description>
        <dcterms:W3CDTF>2017-10-20T14:46:50Z</dcterms:W3CDTF>
      </rdf:Description>
    </dcterms:created>
  </rdf:Description>
</rdf:RDF>

    </MiriamAnnotation>
    <Comment>
      Author: Apeksha Singh (apekshasingh@g.ucla.edu)
Copyright: 2014-2016 Regents of University of California
See LICENSE
    </Comment>
    <ListOfCompartments>
      <Compartment key="Compartment_1" name="Inside Vesicle" simulationType="fixed" dimensionality="3">
        <MiriamAnnotation>
<rdf:RDF xmlns:dcterms="http://purl.org/dc/terms/" xmlns:rdf="http://www.w3.org/1999/02/22-rdf-syntax-ns#">
  <rdf:Description rdf:about="#Compartment_1">
    <dcterms:created>
      <rdf:Description>
        <dcterms:W3CDTF>20.0.0.016-06-16T15:22:54Z</dcterms:W3CDTF>
      </rdf:Description>
    </dcterms:created>
  </rdf:Description>
</rdf:RDF>
        </MiriamAnnotation>
        <Comment>
          liters
        </Comment>
        <InitialExpression>
          4/3*pi*&lt;CN=Root,Model=DS pH model,Vector=Values[liposome radius (in micrometers)],Reference=InitialValue&gt;^3/10^15
        </InitialExpression>
      </Compartment>
    </ListOfCompartments>
    <ListOfMetabolites>
      <Metabolite key="Metabolite_1" name="H+_inside" simulationType="reactions" compartment="Compartment_1">
        <MiriamAnnotation>
<rdf:RDF
   xmlns:dcterms="http://purl.org/dc/terms/"
   xmlns:rdf="http://www.w3.org/1999/02/22-rdf-syntax-ns#">
  <rdf:Description rdf:about="#Metabolite_1">
    <dcterms:created>
      <rdf:Description>
        <dcterms:W3CDTF>2018-05-21T22:22:59Z</dcterms:W3CDTF>
      </rdf:Description>
    </dcterms:created>
  </rdf:Description>
</rdf:RDF>

        </MiriamAnnotation>
        <InitialExpression>
          10^(-&lt;CN=Root,Model=DS pH model,Vector=Values[initial pH inside],Reference=InitialValue&gt;)
        </InitialExpression>
      </Metabolite>
      <Metabolite key="Metabolite_3" name="protonated_bulk_buffer_inside" simulationType="reactions" compartment="Compartment_1">
        <MiriamAnnotation>
<rdf:RDF
   xmlns:dcterms="http://purl.org/dc/terms/"
   xmlns:rdf="http://www.w3.org/1999/02/22-rdf-syntax-ns#">
  <rdf:Description rdf:about="#Metabolite_3">
    <dcterms:created>
      <rdf:Description>
        <dcterms:W3CDTF>2018-05-21T22:23:00Z</dcterms:W3CDTF>
      </rdf:Description>
    </dcterms:created>
  </rdf:Description>
</rdf:RDF>

        </MiriamAnnotation>
        <InitialExpression>
          (&lt;CN=Root,Model=DS pH model,Vector=Values[bulk buffer concentration (moles)],Reference=InitialValue&gt;-&lt;CN=Root,Model=DS pH model,Vector=Compartments[Inside Vesicle],Vector=Metabolites[deprotonated_bulk_buffer_inside],Reference=InitialConcentration&gt;)*&lt;CN=Root,Model=DS pH model,Vector=Values[buffer_on],Reference=InitialValue&gt;
        </InitialExpression>
      </Metabolite>
      <Metabolite key="Metabolite_5" name="deprotonated_bulk_buffer_inside" simulationType="reactions" compartment="Compartment_1">
        <MiriamAnnotation>
<rdf:RDF
   xmlns:dcterms="http://purl.org/dc/terms/"
   xmlns:rdf="http://www.w3.org/1999/02/22-rdf-syntax-ns#">
  <rdf:Description rdf:about="#Metabolite_5">
    <dcterms:created>
      <rdf:Description>
        <dcterms:W3CDTF>2018-05-21T22:22:56Z</dcterms:W3CDTF>
      </rdf:Description>
    </dcterms:created>
  </rdf:Description>
</rdf:RDF>

        </MiriamAnnotation>
        <InitialExpression>
          &lt;CN=Root,Model=DS pH model,Vector=Values[bulk buffer Ka],Reference=InitialValue&gt;/10^(-&lt;CN=Root,Model=DS pH model,Vector=Values[initial pH inside],Reference=InitialValue&gt;)*&lt;CN=Root,Model=DS pH model,Vector=Values[bulk buffer concentration (moles)],Reference=InitialValue&gt;/(1+&lt;CN=Root,Model=DS pH model,Vector=Values[bulk buffer Ka],Reference=InitialValue&gt;/10^(-&lt;CN=Root,Model=DS pH model,Vector=Values[initial pH inside],Reference=InitialValue&gt;))*&lt;CN=Root,Model=DS pH model,Vector=Values[buffer_on],Reference=InitialValue&gt;
        </InitialExpression>
      </Metabolite>
      <Metabolite key="Metabolite_7" name="K+_inside" simulationType="reactions" compartment="Compartment_1">
        <MiriamAnnotation>
<rdf:RDF
   xmlns:dcterms="http://purl.org/dc/terms/"
   xmlns:rdf="http://www.w3.org/1999/02/22-rdf-syntax-ns#">
  <rdf:Description rdf:about="#Metabolite_7">
    <dcterms:created>
      <rdf:Description>
        <dcterms:W3CDTF>2018-05-21T22:23:02Z</dcterms:W3CDTF>
      </rdf:Description>
    </dcterms:created>
  </rdf:Description>
</rdf:RDF>

        </MiriamAnnotation>
        <InitialExpression>
          0.1
        </InitialExpression>
      </Metabolite>
      <Metabolite key="Metabolite_9" name="protonated_pHrodo_inside" simulationType="reactions" compartment="Compartment_1">
        <MiriamAnnotation>
<rdf:RDF
   xmlns:dcterms="http://purl.org/dc/terms/"
   xmlns:rdf="http://www.w3.org/1999/02/22-rdf-syntax-ns#">
  <rdf:Description rdf:about="#Metabolite_9">
    <dcterms:created>
      <rdf:Description>
        <dcterms:W3CDTF>2018-05-21T22:16:12Z</dcterms:W3CDTF>
      </rdf:Description>
    </dcterms:created>
  </rdf:Description>
</rdf:RDF>

        </MiriamAnnotation>
        <InitialExpression>
          (&lt;CN=Root,Model=DS pH model,Vector=Values[pHrodo concentration],Reference=InitialValue&gt;-&lt;CN=Root,Model=DS pH model,Vector=Compartments[Inside Vesicle],Vector=Metabolites[deprotonated_pHrodo_inside],Reference=InitialConcentration&gt;)*&lt;CN=Root,Model=DS pH model,Vector=Values[buffer_on],Reference=InitialValue&gt;
        </InitialExpression>
      </Metabolite>
      <Metabolite key="Metabolite_11" name="deprotonated_pHrodo_inside" simulationType="reactions" compartment="Compartment_1">
        <MiriamAnnotation>
<rdf:RDF
   xmlns:dcterms="http://purl.org/dc/terms/"
   xmlns:rdf="http://www.w3.org/1999/02/22-rdf-syntax-ns#">
  <rdf:Description rdf:about="#Metabolite_11">
    <dcterms:created>
      <rdf:Description>
        <dcterms:W3CDTF>2018-05-21T22:17:13Z</dcterms:W3CDTF>
      </rdf:Description>
    </dcterms:created>
  </rdf:Description>
</rdf:RDF>

        </MiriamAnnotation>
        <InitialExpression>
          &lt;CN=Root,Model=DS pH model,Vector=Values[pHrodo Ka],Reference=InitialValue&gt;/10^(-&lt;CN=Root,Model=DS pH model,Vector=Values[initial pH inside],Reference=InitialValue&gt;)*&lt;CN=Root,Model=DS pH model,Vector=Values[pHrodo concentration],Reference=InitialValue&gt;/(1+&lt;CN=Root,Model=DS pH model,Vector=Values[pHrodo Ka],Reference=InitialValue&gt;/10^(-&lt;CN=Root,Model=DS pH model,Vector=Values[initial pH inside],Reference=InitialValue&gt;))*&lt;CN=Root,Model=DS pH model,Vector=Values[buffer_on],Reference=InitialValue&gt;
        </InitialExpression>
      </Metabolite>
    </ListOfMetabolites>
    <ListOfModelValues>
      <ModelValue key="ModelValue_0" name="liposome radius (in micrometers)" simulationType="fixed">
        <MiriamAnnotation>
<rdf:RDF
   xmlns:dcterms="http://purl.org/dc/terms/"
   xmlns:rdf="http://www.w3.org/1999/02/22-rdf-syntax-ns#">
  <rdf:Description rdf:about="#ModelValue_0">
    <dcterms:created>
      <rdf:Description>
        <dcterms:W3CDTF>2018-02-02T14:42:30Z</dcterms:W3CDTF>
      </rdf:Description>
    </dcterms:created>
  </rdf:Description>
</rdf:RDF>

        </MiriamAnnotation>
        <Comment>
          must give in micrometers
        </Comment>
      </ModelValue>
      <ModelValue key="ModelValue_2" name="initial pH outside" simulationType="fixed">
        <MiriamAnnotation>
<rdf:RDF
   xmlns:dcterms="http://purl.org/dc/terms/"
   xmlns:rdf="http://www.w3.org/1999/02/22-rdf-syntax-ns#">
  <rdf:Description rdf:about="#ModelValue_2">
    <dcterms:created>
      <rdf:Description>
        <dcterms:W3CDTF>2019-09-14T23:13:27Z</dcterms:W3CDTF>
      </rdf:Description>
    </dcterms:created>
  </rdf:Description>
</rdf:RDF>

        </MiriamAnnotation>
        <Comment>
          initial pH outside
        </Comment>
      </ModelValue>
      <ModelValue key="ModelValue_3" name="initial pH inside" simulationType="fixed">
        <MiriamAnnotation>
<rdf:RDF
   xmlns:dcterms="http://purl.org/dc/terms/"
   xmlns:rdf="http://www.w3.org/1999/02/22-rdf-syntax-ns#">
  <rdf:Description rdf:about="#ModelValue_3">
    <dcterms:created>
      <rdf:Description>
        <dcterms:W3CDTF>2019-09-14T23:12:35Z</dcterms:W3CDTF>
      </rdf:Description>
    </dcterms:created>
  </rdf:Description>
</rdf:RDF>

        </MiriamAnnotation>
      </ModelValue>
      <ModelValue key="ModelValue_4" name="membrane potential (volts)" simulationType="assignment">
        <MiriamAnnotation>
<rdf:RDF
   xmlns:dcterms="http://purl.org/dc/terms/"
   xmlns:rdf="http://www.w3.org/1999/02/22-rdf-syntax-ns#">
  <rdf:Description rdf:about="#ModelValue_4">
    <dcterms:created>
      <rdf:Description>
        <dcterms:W3CDTF>2018-05-21T21:52:34Z</dcterms:W3CDTF>
      </rdf:Description>
    </dcterms:created>
  </rdf:Description>
</rdf:RDF>

        </MiriamAnnotation>
        <Expression>
          &lt;CN=Root,Model=DS pH model,Vector=Values[F],Reference=InitialValue&gt;*(1/&lt;CN=Root,Model=DS pH model,Vector=Values[C],Reference=InitialValue&gt;)*(1/&lt;CN=Root,Model=DS pH model,Vector=Values[liposome area (in micrometers^2)],Reference=InitialValue&gt;)*((&lt;CN=Root,Model=DS pH model,Vector=Compartments[Inside Vesicle],Vector=Metabolites[H+_inside],Reference=ParticleNumber&gt;+&lt;CN=Root,Model=DS pH model,Vector=Compartments[Inside Vesicle],Vector=Metabolites[protonated_bulk_buffer_inside],Reference=ParticleNumber&gt;+&lt;CN=Root,Model=DS pH model,Vector=Compartments[Inside Vesicle],Vector=Metabolites[K+_inside],Reference=ParticleNumber&gt;+&lt;CN=Root,Model=DS pH model,Vector=Compartments[Inside Vesicle],Vector=Metabolites[protonated_pHrodo_inside],Reference=ParticleNumber&gt;)/&lt;CN=Root,Model=DS pH model,Reference=Avogadro Constant&gt;-&lt;CN=Root,Model=DS pH model,Vector=Values[B],Reference=InitialValue&gt;*&lt;CN=Root,Model=DS pH model,Vector=Compartments[Inside Vesicle],Reference=InitialVolume&gt;)
        </Expression>
      </ModelValue>
      <ModelValue key="ModelValue_5" name="F" simulationType="fixed">
        <MiriamAnnotation>
<rdf:RDF
   xmlns:dcterms="http://purl.org/dc/terms/"
   xmlns:rdf="http://www.w3.org/1999/02/22-rdf-syntax-ns#">
  <rdf:Description rdf:about="#ModelValue_5">
    <dcterms:created>
      <rdf:Description>
        <dcterms:W3CDTF>2019-09-14T23:10:50Z</dcterms:W3CDTF>
      </rdf:Description>
    </dcterms:created>
  </rdf:Description>
</rdf:RDF>

        </MiriamAnnotation>
        <Comment>
          Farraday&apos;s Constant (columbs/mol)
        </Comment>
      </ModelValue>
      <ModelValue key="ModelValue_6" name="liposome area (in micrometers^2)" simulationType="fixed">
        <MiriamAnnotation>
<rdf:RDF
   xmlns:dcterms="http://purl.org/dc/terms/"
   xmlns:rdf="http://www.w3.org/1999/02/22-rdf-syntax-ns#">
  <rdf:Description rdf:about="#ModelValue_6">
    <dcterms:created>
      <rdf:Description>
        <dcterms:W3CDTF>2018-05-21T21:52:05Z</dcterms:W3CDTF>
      </rdf:Description>
    </dcterms:created>
  </rdf:Description>
</rdf:RDF>

        </MiriamAnnotation>
        <Comment>
          micrometers^2
        </Comment>
        <InitialExpression>
          4*pi*&lt;CN=Root,Model=DS pH model,Vector=Values[liposome radius (in micrometers)],Reference=InitialValue&gt;^2
        </InitialExpression>
      </ModelValue>
      <ModelValue key="ModelValue_7" name="C" simulationType="fixed">
        <MiriamAnnotation>
<rdf:RDF
   xmlns:dcterms="http://purl.org/dc/terms/"
   xmlns:rdf="http://www.w3.org/1999/02/22-rdf-syntax-ns#">
  <rdf:Description rdf:about="#ModelValue_7">
    <dcterms:created>
      <rdf:Description>
        <dcterms:W3CDTF>2019-09-14T23:05:57Z</dcterms:W3CDTF>
      </rdf:Description>
    </dcterms:created>
  </rdf:Description>
</rdf:RDF>

        </MiriamAnnotation>
        <Comment>
          capacitance (Farads/micrometer^2)
        </Comment>
        <InitialExpression>
          10^(-14)
        </InitialExpression>
      </ModelValue>
      <ModelValue key="ModelValue_8" name="B" simulationType="fixed">
        <MiriamAnnotation>
<rdf:RDF
   xmlns:dcterms="http://purl.org/dc/terms/"
   xmlns:rdf="http://www.w3.org/1999/02/22-rdf-syntax-ns#">
  <rdf:Description rdf:about="#ModelValue_8">
    <dcterms:created>
      <rdf:Description>
        <dcterms:W3CDTF>2018-05-21T22:01:07Z</dcterms:W3CDTF>
      </rdf:Description>
    </dcterms:created>
  </rdf:Description>
</rdf:RDF>

        </MiriamAnnotation>
        <Comment>
          concentration (mole/liter) of negatively charged Donnan particles that offsets the initial concentration of positively charged species inside the vesicle
        </Comment>
        <InitialExpression>
          (&lt;CN=Root,Model=DS pH model,Vector=Compartments[Inside Vesicle],Vector=Metabolites[H+_inside],Reference=InitialParticleNumber&gt;+&lt;CN=Root,Model=DS pH model,Vector=Compartments[Inside Vesicle],Vector=Metabolites[protonated_bulk_buffer_inside],Reference=InitialParticleNumber&gt;+&lt;CN=Root,Model=DS pH model,Vector=Compartments[Inside Vesicle],Vector=Metabolites[K+_inside],Reference=InitialParticleNumber&gt;+&lt;CN=Root,Model=DS pH model,Vector=Compartments[Inside Vesicle],Vector=Metabolites[protonated_pHrodo_inside],Reference=InitialParticleNumber&gt;)/(&lt;CN=Root,Model=DS pH model,Reference=Avogadro Constant&gt;*&lt;CN=Root,Model=DS pH model,Vector=Compartments[Inside Vesicle],Reference=InitialVolume&gt;)
        </InitialExpression>
      </ModelValue>
      <ModelValue key="ModelValue_9" name="R" simulationType="fixed">
        <MiriamAnnotation>
<rdf:RDF
   xmlns:dcterms="http://purl.org/dc/terms/"
   xmlns:rdf="http://www.w3.org/1999/02/22-rdf-syntax-ns#">
  <rdf:Description rdf:about="#ModelValue_9">
    <dcterms:created>
      <rdf:Description>
        <dcterms:W3CDTF>2019-09-14T23:41:23Z</dcterms:W3CDTF>
      </rdf:Description>
    </dcterms:created>
  </rdf:Description>
</rdf:RDF>

        </MiriamAnnotation>
        <Comment>
          gas constant J/K mol
        </Comment>
      </ModelValue>
      <ModelValue key="ModelValue_10" name="T" simulationType="fixed">
        <MiriamAnnotation>
<rdf:RDF
   xmlns:dcterms="http://purl.org/dc/terms/"
   xmlns:rdf="http://www.w3.org/1999/02/22-rdf-syntax-ns#">
  <rdf:Description rdf:about="#ModelValue_10">
    <dcterms:created>
      <rdf:Description>
        <dcterms:W3CDTF>2019-09-14T23:43:21Z</dcterms:W3CDTF>
      </rdf:Description>
    </dcterms:created>
  </rdf:Description>
</rdf:RDF>

        </MiriamAnnotation>
        <Comment>
          Kelvin
        </Comment>
      </ModelValue>
      <ModelValue key="ModelValue_11" name="K+_proton rate" simulationType="assignment">
        <MiriamAnnotation>
<rdf:RDF
   xmlns:dcterms="http://purl.org/dc/terms/"
   xmlns:rdf="http://www.w3.org/1999/02/22-rdf-syntax-ns#">
  <rdf:Description rdf:about="#ModelValue_11">
    <dcterms:created>
      <rdf:Description>
        <dcterms:W3CDTF>2017-12-27T15:35:05Z</dcterms:W3CDTF>
      </rdf:Description>
    </dcterms:created>
  </rdf:Description>
</rdf:RDF>

        </MiriamAnnotation>
        <Comment>
          rate of K+_H adjusted for fized outside concentration
        </Comment>
        <Expression>
          &lt;CN=Root,Model=DS pH model,Vector=Values[proton permeability time function],Reference=Value&gt;*10^4*exponentiale^-(&lt;CN=Root,Model=DS pH model,Vector=Values[membrane potential (volts)],Reference=Value&gt;*&lt;CN=Root,Model=DS pH model,Vector=Values[F],Reference=InitialValue&gt;/(2*&lt;CN=Root,Model=DS pH model,Vector=Values[R],Reference=InitialValue&gt;*&lt;CN=Root,Model=DS pH model,Vector=Values[T],Reference=InitialValue&gt;))*&lt;CN=Root,Model=DS pH model,Vector=Values[liposome area (in micrometers^2)],Reference=InitialValue&gt;*&lt;CN=Root,Model=DS pH model,Vector=Values[micrometers^3 to liters],Reference=InitialValue&gt;*&lt;CN=Root,Model=DS pH model,Vector=Values[H_conc_outside],Reference=InitialValue&gt;/&lt;CN=Root,Model=DS pH model,Vector=Compartments[Inside Vesicle],Reference=InitialVolume&gt;
        </Expression>
      </ModelValue>
      <ModelValue key="ModelValue_12" name="K-_proton rate" simulationType="assignment">
        <MiriamAnnotation>
<rdf:RDF
   xmlns:dcterms="http://purl.org/dc/terms/"
   xmlns:rdf="http://www.w3.org/1999/02/22-rdf-syntax-ns#">
  <rdf:Description rdf:about="#ModelValue_12">
    <dcterms:created>
      <rdf:Description>
        <dcterms:W3CDTF>2017-12-27T15:30:48Z</dcterms:W3CDTF>
      </rdf:Description>
    </dcterms:created>
  </rdf:Description>
</rdf:RDF>

        </MiriamAnnotation>
        <Comment>
          rate of k-_H
        </Comment>
        <Expression>
          &lt;CN=Root,Model=DS pH model,Vector=Values[proton permeability time function],Reference=Value&gt;*10^4*exponentiale^(&lt;CN=Root,Model=DS pH model,Vector=Values[membrane potential (volts)],Reference=Value&gt;*&lt;CN=Root,Model=DS pH model,Vector=Values[F],Reference=InitialValue&gt;/(2*&lt;CN=Root,Model=DS pH model,Vector=Values[R],Reference=InitialValue&gt;*&lt;CN=Root,Model=DS pH model,Vector=Values[T],Reference=InitialValue&gt;))*&lt;CN=Root,Model=DS pH model,Vector=Values[liposome area (in micrometers^2)],Reference=InitialValue&gt;*&lt;CN=Root,Model=DS pH model,Vector=Values[micrometers^3 to liters],Reference=InitialValue&gt;/&lt;CN=Root,Model=DS pH model,Vector=Compartments[Inside Vesicle],Reference=InitialVolume&gt;
        </Expression>
      </ModelValue>
      <ModelValue key="ModelValue_13" name="pump rate time function" simulationType="assignment">
        <MiriamAnnotation>
<rdf:RDF
   xmlns:dcterms="http://purl.org/dc/terms/"
   xmlns:rdf="http://www.w3.org/1999/02/22-rdf-syntax-ns#">
  <rdf:Description rdf:about="#ModelValue_13">
    <dcterms:created>
      <rdf:Description>
        <dcterms:W3CDTF>2018-05-21T21:51:57Z</dcterms:W3CDTF>
      </rdf:Description>
    </dcterms:created>
  </rdf:Description>
</rdf:RDF>

        </MiriamAnnotation>
        <Comment>
          indicates at what times the pump turns on and off
        </Comment>
        <Expression>
          if(&lt;CN=Root,Model=DS pH model,Reference=Time&gt; &gt;= &lt;CN=Root,Model=DS pH model,Vector=Values[pump_on_time],Reference=InitialValue&gt; &amp;&amp; &lt;CN=Root,Model=DS pH model,Reference=Time&gt; &lt;= &lt;CN=Root,Model=DS pH model,Vector=Values[pump_off_time],Reference=InitialValue&gt;,&lt;CN=Root,Model=DS pH model,Vector=Values[AHA2 pumping rate],Reference=InitialValue&gt;/(&lt;CN=Root,Model=DS pH model,Reference=Avogadro Constant&gt;*&lt;CN=Root,Model=DS pH model,Vector=Compartments[Inside Vesicle],Reference=InitialVolume&gt;),0)
        </Expression>
      </ModelValue>
      <ModelValue key="ModelValue_15" name="proton permeability time function" simulationType="assignment">
        <MiriamAnnotation>
<rdf:RDF
   xmlns:dcterms="http://purl.org/dc/terms/"
   xmlns:rdf="http://www.w3.org/1999/02/22-rdf-syntax-ns#">
  <rdf:Description rdf:about="#ModelValue_15">
    <dcterms:created>
      <rdf:Description>
        <dcterms:W3CDTF>2017-10-23T11:40:38Z</dcterms:W3CDTF>
      </rdf:Description>
    </dcterms:created>
  </rdf:Description>
</rdf:RDF>

        </MiriamAnnotation>
        <Comment>
          desribes the change in membrane proton permeabiity given time before and after pump turn off
        </Comment>
        <Expression>
          if(&lt;CN=Root,Model=DS pH model,Reference=Time&gt; &lt; &lt;CN=Root,Model=DS pH model,Vector=Values[pump_off_time],Reference=InitialValue&gt;,&lt;CN=Root,Model=DS pH model,Vector=Values[membrane H+ permeability],Reference=InitialValue&gt;,&lt;CN=Root,Model=DS pH model,Vector=Values[AHA2 H+ permeability],Reference=InitialValue&gt;)
        </Expression>
      </ModelValue>
      <ModelValue key="ModelValue_16" name="micrometers^3 to liters" simulationType="fixed">
        <MiriamAnnotation>
<rdf:RDF
   xmlns:dcterms="http://purl.org/dc/terms/"
   xmlns:rdf="http://www.w3.org/1999/02/22-rdf-syntax-ns#">
  <rdf:Description rdf:about="#ModelValue_16">
    <dcterms:created>
      <rdf:Description>
        <dcterms:W3CDTF>2018-05-21T21:51:42Z</dcterms:W3CDTF>
      </rdf:Description>
    </dcterms:created>
  </rdf:Description>
</rdf:RDF>

        </MiriamAnnotation>
        <InitialExpression>
          10^(-15)
        </InitialExpression>
      </ModelValue>
      <ModelValue key="ModelValue_17" name="K-_potassium rate" simulationType="assignment">
        <MiriamAnnotation>
<rdf:RDF
   xmlns:dcterms="http://purl.org/dc/terms/"
   xmlns:rdf="http://www.w3.org/1999/02/22-rdf-syntax-ns#">
  <rdf:Description rdf:about="#ModelValue_17">
    <dcterms:created>
      <rdf:Description>
        <dcterms:W3CDTF>2017-12-27T15:33:02Z</dcterms:W3CDTF>
      </rdf:Description>
    </dcterms:created>
  </rdf:Description>
</rdf:RDF>

        </MiriamAnnotation>
        <Comment>
          rate of k-_K
        </Comment>
        <Expression>
          &lt;CN=Root,Model=DS pH model,Vector=Values[external potassium permeability],Reference=InitialValue&gt;/10^(-4)*exponentiale^(&lt;CN=Root,Model=DS pH model,Vector=Values[membrane potential (volts)],Reference=InitialValue&gt;*&lt;CN=Root,Model=DS pH model,Vector=Values[F],Reference=InitialValue&gt;/(2*&lt;CN=Root,Model=DS pH model,Vector=Values[R],Reference=InitialValue&gt;*&lt;CN=Root,Model=DS pH model,Vector=Values[T],Reference=InitialValue&gt;))*&lt;CN=Root,Model=DS pH model,Vector=Values[liposome area (in micrometers^2)],Reference=InitialValue&gt;*&lt;CN=Root,Model=DS pH model,Vector=Values[micrometers^3 to liters],Reference=InitialValue&gt;/&lt;CN=Root,Model=DS pH model,Vector=Compartments[Inside Vesicle],Reference=InitialVolume&gt;
        </Expression>
      </ModelValue>
      <ModelValue key="ModelValue_18" name="K+_potassium rate" simulationType="assignment">
        <MiriamAnnotation>
<rdf:RDF
   xmlns:dcterms="http://purl.org/dc/terms/"
   xmlns:rdf="http://www.w3.org/1999/02/22-rdf-syntax-ns#">
  <rdf:Description rdf:about="#ModelValue_18">
    <dcterms:created>
      <rdf:Description>
        <dcterms:W3CDTF>2017-10-20T14:49:33Z</dcterms:W3CDTF>
      </rdf:Description>
    </dcterms:created>
  </rdf:Description>
</rdf:RDF>

        </MiriamAnnotation>
        <Comment>
          rate of K+_K adjusted for fixed outside concentration
        </Comment>
        <Expression>
          &lt;CN=Root,Model=DS pH model,Vector=Values[external potassium permeability],Reference=InitialValue&gt;/10^(-4)*exponentiale^-(&lt;CN=Root,Model=DS pH model,Vector=Values[membrane potential (volts)],Reference=Value&gt;*&lt;CN=Root,Model=DS pH model,Vector=Values[F],Reference=InitialValue&gt;/(2*&lt;CN=Root,Model=DS pH model,Vector=Values[R],Reference=InitialValue&gt;*&lt;CN=Root,Model=DS pH model,Vector=Values[T],Reference=InitialValue&gt;))*&lt;CN=Root,Model=DS pH model,Vector=Values[liposome area (in micrometers^2)],Reference=InitialValue&gt;*&lt;CN=Root,Model=DS pH model,Vector=Values[micrometers^3 to liters],Reference=InitialValue&gt;*&lt;CN=Root,Model=DS pH model,Vector=Values[external potassium concentration],Reference=InitialValue&gt;/&lt;CN=Root,Model=DS pH model,Vector=Compartments[Inside Vesicle],Reference=InitialVolume&gt;
        </Expression>
      </ModelValue>
      <ModelValue key="ModelValue_20" name="bulk buffer Ka" simulationType="fixed">
        <MiriamAnnotation>
<rdf:RDF
   xmlns:dcterms="http://purl.org/dc/terms/"
   xmlns:rdf="http://www.w3.org/1999/02/22-rdf-syntax-ns#">
  <rdf:Description rdf:about="#ModelValue_20">
    <dcterms:created>
      <rdf:Description>
        <dcterms:W3CDTF>2018-10-29T19:53:19Z</dcterms:W3CDTF>
      </rdf:Description>
    </dcterms:created>
  </rdf:Description>
</rdf:RDF>

        </MiriamAnnotation>
        <Comment>
          from bulk buffer pKa1
        </Comment>
        <InitialExpression>
          10^(-&lt;CN=Root,Model=DS pH model,Vector=Values[bulk buffer pKa],Reference=InitialValue&gt;)
        </InitialExpression>
      </ModelValue>
      <ModelValue key="ModelValue_21" name="bulk buffer concentration (moles)" simulationType="fixed">
        <MiriamAnnotation>
<rdf:RDF
   xmlns:dcterms="http://purl.org/dc/terms/"
   xmlns:rdf="http://www.w3.org/1999/02/22-rdf-syntax-ns#">
  <rdf:Description rdf:about="#ModelValue_21">
    <dcterms:created>
      <rdf:Description>
        <dcterms:W3CDTF>2018-05-21T22:09:42Z</dcterms:W3CDTF>
      </rdf:Description>
    </dcterms:created>
  </rdf:Description>
</rdf:RDF>

        </MiriamAnnotation>
        <Comment>
          total concentration of bulk buffer [B1] in moles/liter
        </Comment>
      </ModelValue>
      <ModelValue key="ModelValue_22" name="bulk buffer_reverse rate" simulationType="fixed">
        <MiriamAnnotation>
<rdf:RDF
   xmlns:dcterms="http://purl.org/dc/terms/"
   xmlns:rdf="http://www.w3.org/1999/02/22-rdf-syntax-ns#">
  <rdf:Description rdf:about="#ModelValue_22">
    <dcterms:created>
      <rdf:Description>
        <dcterms:W3CDTF>2019-09-14T22:58:44Z</dcterms:W3CDTF>
      </rdf:Description>
    </dcterms:created>
  </rdf:Description>
</rdf:RDF>

        </MiriamAnnotation>
        <Comment>
          1/s
        </Comment>
        <InitialExpression>
          0.1
        </InitialExpression>
      </ModelValue>
      <ModelValue key="ModelValue_23" name="bulk buffer_forward rate" simulationType="fixed">
        <MiriamAnnotation>
<rdf:RDF
   xmlns:dcterms="http://purl.org/dc/terms/"
   xmlns:rdf="http://www.w3.org/1999/02/22-rdf-syntax-ns#">
  <rdf:Description rdf:about="#ModelValue_23">
    <dcterms:created>
      <rdf:Description>
        <dcterms:W3CDTF>2019-09-14T22:58:24Z</dcterms:W3CDTF>
      </rdf:Description>
    </dcterms:created>
  </rdf:Description>
</rdf:RDF>

        </MiriamAnnotation>
        <Comment>
          L/mol s
        </Comment>
        <InitialExpression>
          &lt;CN=Root,Model=DS pH model,Vector=Values[bulk buffer_reverse rate],Reference=InitialValue&gt;*(1/&lt;CN=Root,Model=DS pH model,Vector=Values[bulk buffer Ka],Reference=InitialValue&gt;)
        </InitialExpression>
      </ModelValue>
      <ModelValue key="ModelValue_25" name="pump_on_time" simulationType="fixed">
        <MiriamAnnotation>
<rdf:RDF
   xmlns:dcterms="http://purl.org/dc/terms/"
   xmlns:rdf="http://www.w3.org/1999/02/22-rdf-syntax-ns#">
  <rdf:Description rdf:about="#ModelValue_25">
    <dcterms:created>
      <rdf:Description>
        <dcterms:W3CDTF>2017-12-28T12:51:02Z</dcterms:W3CDTF>
      </rdf:Description>
    </dcterms:created>
  </rdf:Description>
</rdf:RDF>

        </MiriamAnnotation>
      </ModelValue>
      <ModelValue key="ModelValue_26" name="pump_off_time" simulationType="fixed">
        <MiriamAnnotation>
<rdf:RDF
   xmlns:dcterms="http://purl.org/dc/terms/"
   xmlns:rdf="http://www.w3.org/1999/02/22-rdf-syntax-ns#">
  <rdf:Description rdf:about="#ModelValue_26">
    <dcterms:created>
      <rdf:Description>
        <dcterms:W3CDTF>2017-12-28T12:51:17Z</dcterms:W3CDTF>
      </rdf:Description>
    </dcterms:created>
  </rdf:Description>
</rdf:RDF>

        </MiriamAnnotation>
      </ModelValue>
      <ModelValue key="ModelValue_27" name="AHA2 pumping rate" simulationType="fixed">
        <MiriamAnnotation>
<rdf:RDF
   xmlns:dcterms="http://purl.org/dc/terms/"
   xmlns:rdf="http://www.w3.org/1999/02/22-rdf-syntax-ns#">
  <rdf:Description rdf:about="#ModelValue_27">
    <dcterms:created>
      <rdf:Description>
        <dcterms:W3CDTF>2017-10-23T11:40:22Z</dcterms:W3CDTF>
      </rdf:Description>
    </dcterms:created>
  </rdf:Description>
</rdf:RDF>

        </MiriamAnnotation>
        <Comment>
          H+/second
        </Comment>
      </ModelValue>
      <ModelValue key="ModelValue_30" name="H_conc_outside" simulationType="fixed">
        <MiriamAnnotation>
<rdf:RDF
   xmlns:dcterms="http://purl.org/dc/terms/"
   xmlns:rdf="http://www.w3.org/1999/02/22-rdf-syntax-ns#">
  <rdf:Description rdf:about="#ModelValue_30">
    <dcterms:created>
      <rdf:Description>
        <dcterms:W3CDTF>2018-10-29T19:56:12Z</dcterms:W3CDTF>
      </rdf:Description>
    </dcterms:created>
  </rdf:Description>
</rdf:RDF>

        </MiriamAnnotation>
        <Comment>
          concetration of protons outside of the vesicle-assumed constant (moles/liter)
        </Comment>
        <InitialExpression>
          10^(-&lt;CN=Root,Model=DS pH model,Vector=Values[initial pH outside],Reference=InitialValue&gt;)
        </InitialExpression>
      </ModelValue>
      <ModelValue key="ModelValue_31" name="external potassium concentration" simulationType="fixed">
        <MiriamAnnotation>
<rdf:RDF
   xmlns:dcterms="http://purl.org/dc/terms/"
   xmlns:rdf="http://www.w3.org/1999/02/22-rdf-syntax-ns#">
  <rdf:Description rdf:about="#ModelValue_31">
    <dcterms:created>
      <rdf:Description>
        <dcterms:W3CDTF>2018-05-21T21:16:06Z</dcterms:W3CDTF>
      </rdf:Description>
    </dcterms:created>
  </rdf:Description>
</rdf:RDF>

        </MiriamAnnotation>
        <Comment>
          concentration of potassium outside of the vesicle-assumed constant (moles/liter)
        </Comment>
        <InitialExpression>
          0.1
        </InitialExpression>
      </ModelValue>
      <ModelValue key="ModelValue_35" name="buffer_on" simulationType="fixed">
        <MiriamAnnotation>
<rdf:RDF
   xmlns:dcterms="http://purl.org/dc/terms/"
   xmlns:rdf="http://www.w3.org/1999/02/22-rdf-syntax-ns#">
  <rdf:Description rdf:about="#ModelValue_35">
    <dcterms:created>
      <rdf:Description>
        <dcterms:W3CDTF>2017-12-27T15:30:18Z</dcterms:W3CDTF>
      </rdf:Description>
    </dcterms:created>
  </rdf:Description>
</rdf:RDF>

        </MiriamAnnotation>
        <Comment>
          set to 1 to include the bulk buffer specieis in the simulation
set to 0 to not include the bulk buffer species in the simulation
        </Comment>
      </ModelValue>
      <ModelValue key="ModelValue_40" name="membrane H+ permeability" simulationType="fixed">
        <MiriamAnnotation>
<rdf:RDF
   xmlns:dcterms="http://purl.org/dc/terms/"
   xmlns:rdf="http://www.w3.org/1999/02/22-rdf-syntax-ns#">
  <rdf:Description rdf:about="#ModelValue_40">
    <dcterms:created>
      <rdf:Description>
        <dcterms:W3CDTF>2017-12-27T15:29:52Z</dcterms:W3CDTF>
      </rdf:Description>
    </dcterms:created>
  </rdf:Description>
</rdf:RDF>

        </MiriamAnnotation>
        <Comment>
          cm/s
        </Comment>
      </ModelValue>
      <ModelValue key="ModelValue_43" name="pHrodo concentration" simulationType="fixed">
        <MiriamAnnotation>
<rdf:RDF
   xmlns:dcterms="http://purl.org/dc/terms/"
   xmlns:rdf="http://www.w3.org/1999/02/22-rdf-syntax-ns#">
  <rdf:Description rdf:about="#ModelValue_43">
    <dcterms:created>
      <rdf:Description>
        <dcterms:W3CDTF>2018-05-21T21:56:56Z</dcterms:W3CDTF>
      </rdf:Description>
    </dcterms:created>
  </rdf:Description>
</rdf:RDF>

        </MiriamAnnotation>
        <Comment>
          total concentration of pHrodo [B2] in moles/liter
        </Comment>
        <InitialExpression>
          4*pi*(&lt;CN=Root,Model=DS pH model,Vector=Values[liposome radius (in micrometers)],Reference=InitialValue&gt;*1000)^2/0.7*(0.0015/&lt;CN=Root,Model=DS pH model,Reference=Avogadro Constant&gt;)/&lt;CN=Root,Model=DS pH model,Vector=Compartments[Inside Vesicle],Reference=InitialVolume&gt;
        </InitialExpression>
      </ModelValue>
      <ModelValue key="ModelValue_44" name="pHrodo Ka" simulationType="fixed">
        <MiriamAnnotation>
<rdf:RDF
   xmlns:dcterms="http://purl.org/dc/terms/"
   xmlns:rdf="http://www.w3.org/1999/02/22-rdf-syntax-ns#">
  <rdf:Description rdf:about="#ModelValue_44">
    <dcterms:created>
      <rdf:Description>
        <dcterms:W3CDTF>2018-05-21T21:58:27Z</dcterms:W3CDTF>
      </rdf:Description>
    </dcterms:created>
  </rdf:Description>
</rdf:RDF>

        </MiriamAnnotation>
        <Comment>
          from pHrodo pKa2
        </Comment>
        <InitialExpression>
          10^(-&lt;CN=Root,Model=DS pH model,Vector=Values[pHrodo pKa],Reference=InitialValue&gt;)
        </InitialExpression>
      </ModelValue>
      <ModelValue key="ModelValue_45" name="pHrodo forward_rate" simulationType="fixed">
        <MiriamAnnotation>
<rdf:RDF
   xmlns:dcterms="http://purl.org/dc/terms/"
   xmlns:rdf="http://www.w3.org/1999/02/22-rdf-syntax-ns#">
  <rdf:Description rdf:about="#ModelValue_45">
    <dcterms:created>
      <rdf:Description>
        <dcterms:W3CDTF>2018-05-21T21:58:46Z</dcterms:W3CDTF>
      </rdf:Description>
    </dcterms:created>
  </rdf:Description>
</rdf:RDF>

        </MiriamAnnotation>
        <Comment>
          L/mol s
        </Comment>
        <InitialExpression>
          &lt;CN=Root,Model=DS pH model,Vector=Values[pHrodo reverse_rate],Reference=InitialValue&gt;*(1/&lt;CN=Root,Model=DS pH model,Vector=Values[pHrodo Ka],Reference=InitialValue&gt;)
        </InitialExpression>
      </ModelValue>
      <ModelValue key="ModelValue_47" name="pHrodo reverse_rate" simulationType="fixed">
        <MiriamAnnotation>
<rdf:RDF
   xmlns:dcterms="http://purl.org/dc/terms/"
   xmlns:rdf="http://www.w3.org/1999/02/22-rdf-syntax-ns#">
  <rdf:Description rdf:about="#ModelValue_47">
    <dcterms:created>
      <rdf:Description>
        <dcterms:W3CDTF>2018-05-21T21:59:46Z</dcterms:W3CDTF>
      </rdf:Description>
    </dcterms:created>
  </rdf:Description>
</rdf:RDF>

        </MiriamAnnotation>
        <Comment>
          1/s
        </Comment>
        <InitialExpression>
          0.1
        </InitialExpression>
      </ModelValue>
      <ModelValue key="ModelValue_14" name="AHA2 H+ permeability" simulationType="fixed">
        <MiriamAnnotation>
<rdf:RDF
   xmlns:dcterms="http://purl.org/dc/terms/"
   xmlns:rdf="http://www.w3.org/1999/02/22-rdf-syntax-ns#">
  <rdf:Description rdf:about="#ModelValue_14">
    <dcterms:created>
      <rdf:Description>
        <dcterms:W3CDTF>2019-09-14T23:45:19Z</dcterms:W3CDTF>
      </rdf:Description>
    </dcterms:created>
  </rdf:Description>
</rdf:RDF>

        </MiriamAnnotation>
        <Comment>
          cm/s
        </Comment>
      </ModelValue>
      <ModelValue key="ModelValue_24" name="external potassium permeability" simulationType="fixed">
        <MiriamAnnotation>
<rdf:RDF
   xmlns:dcterms="http://purl.org/dc/terms/"
   xmlns:rdf="http://www.w3.org/1999/02/22-rdf-syntax-ns#">
  <rdf:Description rdf:about="#ModelValue_24">
    <dcterms:created>
      <rdf:Description>
        <dcterms:W3CDTF>2019-09-14T23:50:24Z</dcterms:W3CDTF>
      </rdf:Description>
    </dcterms:created>
  </rdf:Description>
</rdf:RDF>

        </MiriamAnnotation>
        <Comment>
          cm/s
        </Comment>
        <InitialExpression>
          1.1*10^(-7)
        </InitialExpression>
      </ModelValue>
      <ModelValue key="ModelValue_34" name="bulk buffer pKa" simulationType="fixed">
        <MiriamAnnotation>
<rdf:RDF
   xmlns:dcterms="http://purl.org/dc/terms/"
   xmlns:rdf="http://www.w3.org/1999/02/22-rdf-syntax-ns#">
  <rdf:Description rdf:about="#ModelValue_34">
    <dcterms:created>
      <rdf:Description>
        <dcterms:W3CDTF>2019-09-14T23:54:54Z</dcterms:W3CDTF>
      </rdf:Description>
    </dcterms:created>
  </rdf:Description>
</rdf:RDF>

        </MiriamAnnotation>
      </ModelValue>
      <ModelValue key="ModelValue_29" name="pHrodo pKa" simulationType="fixed">
        <MiriamAnnotation>
<rdf:RDF
   xmlns:dcterms="http://purl.org/dc/terms/"
   xmlns:rdf="http://www.w3.org/1999/02/22-rdf-syntax-ns#">
  <rdf:Description rdf:about="#ModelValue_29">
    <dcterms:created>
      <rdf:Description>
        <dcterms:W3CDTF>2019-09-14T23:58:02Z</dcterms:W3CDTF>
      </rdf:Description>
    </dcterms:created>
  </rdf:Description>
</rdf:RDF>

        </MiriamAnnotation>
      </ModelValue>
    </ListOfModelValues>
    <ListOfReactions>
      <Reaction key="Reaction_0" name="AHA2 Pump" reversible="false" fast="false">
        <MiriamAnnotation>
<rdf:RDF
   xmlns:dcterms="http://purl.org/dc/terms/"
   xmlns:rdf="http://www.w3.org/1999/02/22-rdf-syntax-ns#">
  <rdf:Description rdf:about="#Reaction_0">
    <dcterms:created>
      <rdf:Description>
        <dcterms:W3CDTF>2019-09-14T23:42:11Z</dcterms:W3CDTF>
      </rdf:Description>
    </dcterms:created>
  </rdf:Description>
</rdf:RDF>

        </MiriamAnnotation>
        <ListOfProducts>
          <Product metabolite="Metabolite_1" stoichiometry="1"/>
        </ListOfProducts>
        <ListOfConstants>
          <Constant key="Parameter_4381" name="v" value="-1.#IND"/>
        </ListOfConstants>
        <KineticLaw function="Function_6">
          <ListOfCallParameters>
            <CallParameter functionParameter="FunctionParameter_49">
              <SourceParameter reference="ModelValue_13"/>
            </CallParameter>
          </ListOfCallParameters>
        </KineticLaw>
      </Reaction>
      <Reaction key="Reaction_1" name="Proton Leak (forward)" reversible="false" fast="false">
        <MiriamAnnotation>
<rdf:RDF
   xmlns:dcterms="http://purl.org/dc/terms/"
   xmlns:rdf="http://www.w3.org/1999/02/22-rdf-syntax-ns#">
  <rdf:Description rdf:about="#Reaction_1">
    <dcterms:created>
      <rdf:Description>
        <dcterms:W3CDTF>2019-09-14T23:30:29Z</dcterms:W3CDTF>
      </rdf:Description>
    </dcterms:created>
  </rdf:Description>
</rdf:RDF>

        </MiriamAnnotation>
        <ListOfProducts>
          <Product metabolite="Metabolite_1" stoichiometry="1"/>
        </ListOfProducts>
        <ListOfConstants>
          <Constant key="Parameter_4380" name="v" value="1.#QNAN"/>
        </ListOfConstants>
        <KineticLaw function="Function_6">
          <ListOfCallParameters>
            <CallParameter functionParameter="FunctionParameter_49">
              <SourceParameter reference="ModelValue_11"/>
            </CallParameter>
          </ListOfCallParameters>
        </KineticLaw>
      </Reaction>
      <Reaction key="Reaction_2" name="Proton Leak (backward)" reversible="false" fast="false">
        <MiriamAnnotation>
<rdf:RDF
   xmlns:dcterms="http://purl.org/dc/terms/"
   xmlns:rdf="http://www.w3.org/1999/02/22-rdf-syntax-ns#">
  <rdf:Description rdf:about="#Reaction_2">
    <dcterms:created>
      <rdf:Description>
        <dcterms:W3CDTF>2019-09-14T23:12:12Z</dcterms:W3CDTF>
      </rdf:Description>
    </dcterms:created>
  </rdf:Description>
</rdf:RDF>

        </MiriamAnnotation>
        <ListOfSubstrates>
          <Substrate metabolite="Metabolite_1" stoichiometry="1"/>
        </ListOfSubstrates>
        <ListOfConstants>
          <Constant key="Parameter_4379" name="k1" value="-1.#IND"/>
        </ListOfConstants>
        <KineticLaw function="Function_13">
          <ListOfCallParameters>
            <CallParameter functionParameter="FunctionParameter_81">
              <SourceParameter reference="ModelValue_12"/>
            </CallParameter>
            <CallParameter functionParameter="FunctionParameter_79">
              <SourceParameter reference="Metabolite_1"/>
            </CallParameter>
          </ListOfCallParameters>
        </KineticLaw>
      </Reaction>
      <Reaction key="Reaction_3" name="Potassium Leak (forward)" reversible="false" fast="false">
        <MiriamAnnotation>
<rdf:RDF
   xmlns:dcterms="http://purl.org/dc/terms/"
   xmlns:rdf="http://www.w3.org/1999/02/22-rdf-syntax-ns#">
  <rdf:Description rdf:about="#Reaction_3">
    <dcterms:created>
      <rdf:Description>
        <dcterms:W3CDTF>2017-12-27T15:40:19Z</dcterms:W3CDTF>
      </rdf:Description>
    </dcterms:created>
  </rdf:Description>
</rdf:RDF>

        </MiriamAnnotation>
        <ListOfProducts>
          <Product metabolite="Metabolite_7" stoichiometry="1"/>
        </ListOfProducts>
        <ListOfConstants>
          <Constant key="Parameter_4378" name="v" value="1.#QNAN"/>
        </ListOfConstants>
        <KineticLaw function="Function_6">
          <ListOfCallParameters>
            <CallParameter functionParameter="FunctionParameter_49">
              <SourceParameter reference="ModelValue_18"/>
            </CallParameter>
          </ListOfCallParameters>
        </KineticLaw>
      </Reaction>
      <Reaction key="Reaction_4" name="Potassium Leak (backward)" reversible="false" fast="false">
        <MiriamAnnotation>
<rdf:RDF
   xmlns:dcterms="http://purl.org/dc/terms/"
   xmlns:rdf="http://www.w3.org/1999/02/22-rdf-syntax-ns#">
  <rdf:Description rdf:about="#Reaction_4">
    <dcterms:created>
      <rdf:Description>
        <dcterms:W3CDTF>2019-09-14T23:17:34Z</dcterms:W3CDTF>
      </rdf:Description>
    </dcterms:created>
  </rdf:Description>
</rdf:RDF>

        </MiriamAnnotation>
        <ListOfSubstrates>
          <Substrate metabolite="Metabolite_7" stoichiometry="1"/>
        </ListOfSubstrates>
        <ListOfConstants>
          <Constant key="Parameter_4377" name="k1" value="-1.#IND"/>
        </ListOfConstants>
        <KineticLaw function="Function_13">
          <ListOfCallParameters>
            <CallParameter functionParameter="FunctionParameter_81">
              <SourceParameter reference="ModelValue_17"/>
            </CallParameter>
            <CallParameter functionParameter="FunctionParameter_79">
              <SourceParameter reference="Metabolite_7"/>
            </CallParameter>
          </ListOfCallParameters>
        </KineticLaw>
      </Reaction>
      <Reaction key="Reaction_5" name="Bulk Buffer (reverse)" reversible="false" fast="false">
        <MiriamAnnotation>
<rdf:RDF
   xmlns:dcterms="http://purl.org/dc/terms/"
   xmlns:rdf="http://www.w3.org/1999/02/22-rdf-syntax-ns#">
  <rdf:Description rdf:about="#Reaction_5">
    <dcterms:created>
      <rdf:Description>
        <dcterms:W3CDTF>2019-09-14T23:03:49Z</dcterms:W3CDTF>
      </rdf:Description>
    </dcterms:created>
  </rdf:Description>
</rdf:RDF>

        </MiriamAnnotation>
        <ListOfSubstrates>
          <Substrate metabolite="Metabolite_3" stoichiometry="1"/>
        </ListOfSubstrates>
        <ListOfProducts>
          <Product metabolite="Metabolite_5" stoichiometry="1"/>
          <Product metabolite="Metabolite_1" stoichiometry="1"/>
        </ListOfProducts>
        <ListOfConstants>
          <Constant key="Parameter_4376" name="k1" value="0.1"/>
        </ListOfConstants>
        <KineticLaw function="Function_13">
          <ListOfCallParameters>
            <CallParameter functionParameter="FunctionParameter_81">
              <SourceParameter reference="ModelValue_22"/>
            </CallParameter>
            <CallParameter functionParameter="FunctionParameter_79">
              <SourceParameter reference="Metabolite_3"/>
            </CallParameter>
          </ListOfCallParameters>
        </KineticLaw>
      </Reaction>
      <Reaction key="Reaction_6" name="Bulk Buffer (forward)" reversible="false" fast="false">
        <MiriamAnnotation>
<rdf:RDF
   xmlns:dcterms="http://purl.org/dc/terms/"
   xmlns:rdf="http://www.w3.org/1999/02/22-rdf-syntax-ns#">
  <rdf:Description rdf:about="#Reaction_6">
    <dcterms:created>
      <rdf:Description>
        <dcterms:W3CDTF>2019-09-14T23:05:03Z</dcterms:W3CDTF>
      </rdf:Description>
    </dcterms:created>
  </rdf:Description>
</rdf:RDF>

        </MiriamAnnotation>
        <ListOfSubstrates>
          <Substrate metabolite="Metabolite_5" stoichiometry="1"/>
          <Substrate metabolite="Metabolite_1" stoichiometry="1"/>
        </ListOfSubstrates>
        <ListOfProducts>
          <Product metabolite="Metabolite_3" stoichiometry="1"/>
        </ListOfProducts>
        <ListOfConstants>
          <Constant key="Parameter_4375" name="k1" value="125893"/>
        </ListOfConstants>
        <KineticLaw function="Function_13">
          <ListOfCallParameters>
            <CallParameter functionParameter="FunctionParameter_81">
              <SourceParameter reference="ModelValue_23"/>
            </CallParameter>
            <CallParameter functionParameter="FunctionParameter_79">
              <SourceParameter reference="Metabolite_5"/>
              <SourceParameter reference="Metabolite_1"/>
            </CallParameter>
          </ListOfCallParameters>
        </KineticLaw>
      </Reaction>
      <Reaction key="Reaction_7" name="pHrodo (reverse)" reversible="false" fast="false">
        <MiriamAnnotation>
<rdf:RDF
   xmlns:dcterms="http://purl.org/dc/terms/"
   xmlns:rdf="http://www.w3.org/1999/02/22-rdf-syntax-ns#">
  <rdf:Description rdf:about="#Reaction_7">
    <dcterms:created>
      <rdf:Description>
        <dcterms:W3CDTF>2018-05-21T22:23:23Z</dcterms:W3CDTF>
      </rdf:Description>
    </dcterms:created>
  </rdf:Description>
</rdf:RDF>

        </MiriamAnnotation>
        <ListOfSubstrates>
          <Substrate metabolite="Metabolite_9" stoichiometry="1"/>
        </ListOfSubstrates>
        <ListOfProducts>
          <Product metabolite="Metabolite_11" stoichiometry="1"/>
          <Product metabolite="Metabolite_1" stoichiometry="1"/>
        </ListOfProducts>
        <ListOfConstants>
          <Constant key="Parameter_4374" name="k1" value="0.1"/>
        </ListOfConstants>
        <KineticLaw function="Function_13">
          <ListOfCallParameters>
            <CallParameter functionParameter="FunctionParameter_81">
              <SourceParameter reference="ModelValue_47"/>
            </CallParameter>
            <CallParameter functionParameter="FunctionParameter_79">
              <SourceParameter reference="Metabolite_9"/>
            </CallParameter>
          </ListOfCallParameters>
        </KineticLaw>
      </Reaction>
      <Reaction key="Reaction_8" name="pHrodo (forward)" reversible="false" fast="false">
        <MiriamAnnotation>
<rdf:RDF
   xmlns:dcterms="http://purl.org/dc/terms/"
   xmlns:rdf="http://www.w3.org/1999/02/22-rdf-syntax-ns#">
  <rdf:Description rdf:about="#Reaction_8">
    <dcterms:created>
      <rdf:Description>
        <dcterms:W3CDTF>2018-05-21T22:24:22Z</dcterms:W3CDTF>
      </rdf:Description>
    </dcterms:created>
  </rdf:Description>
</rdf:RDF>

        </MiriamAnnotation>
        <ListOfSubstrates>
          <Substrate metabolite="Metabolite_11" stoichiometry="1"/>
          <Substrate metabolite="Metabolite_1" stoichiometry="1"/>
        </ListOfSubstrates>
        <ListOfProducts>
          <Product metabolite="Metabolite_9" stoichiometry="1"/>
        </ListOfProducts>
        <ListOfConstants>
          <Constant key="Parameter_4373" name="k1" value="52480.7"/>
        </ListOfConstants>
        <KineticLaw function="Function_13">
          <ListOfCallParameters>
            <CallParameter functionParameter="FunctionParameter_81">
              <SourceParameter reference="ModelValue_45"/>
            </CallParameter>
            <CallParameter functionParameter="FunctionParameter_79">
              <SourceParameter reference="Metabolite_11"/>
              <SourceParameter reference="Metabolite_1"/>
            </CallParameter>
          </ListOfCallParameters>
        </KineticLaw>
      </Reaction>
    </ListOfReactions>
    <ListOfModelParameterSets activeSet="ModelParameterSet_1">
      <ModelParameterSet key="ModelParameterSet_1" name="Initial State">
        <ModelParameterGroup cn="String=Initial Time" type="Group">
          <ModelParameter cn="CN=Root,Model=DS pH model" value="0" type="Model" simulationType="time"/>
        </ModelParameterGroup>
        <ModelParameterGroup cn="String=Initial Compartment Sizes" type="Group">
          <ModelParameter cn="CN=Root,Model=DS pH model,Vector=Compartments[Inside Vesicle]" value="0" type="Compartment" simulationType="fixed">
            <InitialExpression>
              4/3*pi*&lt;CN=Root,Model=pH model,Vector=Values[liposome radius (in micrometers)],Reference=InitialValue&gt;^3/10^15
            </InitialExpression>
          </ModelParameter>
        </ModelParameterGroup>
        <ModelParameterGroup cn="String=Initial Species Values" type="Group">
          <ModelParameter cn="CN=Root,Model=DS pH model,Vector=Compartments[Inside Vesicle],Vector=Metabolites[H+_inside]" value="0" type="Species" simulationType="reactions">
            <InitialExpression>
              10^(-&lt;CN=Root,Model=pH model,Vector=Values[initial pH inside],Reference=InitialValue&gt;)
            </InitialExpression>
          </ModelParameter>
          <ModelParameter cn="CN=Root,Model=DS pH model,Vector=Compartments[Inside Vesicle],Vector=Metabolites[protonated_bulk_buffer_inside]" value="0" type="Species" simulationType="reactions">
            <InitialExpression>
              (&lt;CN=Root,Model=pH model,Vector=Values[bulk buffer concentration (moles)],Reference=InitialValue&gt;-&lt;CN=Root,Model=pH model,Vector=Compartments[Inside Vesicle],Vector=Metabolites[A_inside],Reference=InitialConcentration&gt;)*&lt;CN=Root,Model=pH model,Vector=Values[buffer_on],Reference=InitialValue&gt;
            </InitialExpression>
          </ModelParameter>
          <ModelParameter cn="CN=Root,Model=DS pH model,Vector=Compartments[Inside Vesicle],Vector=Metabolites[deprotonated_bulk_buffer_inside]" value="0" type="Species" simulationType="reactions">
            <InitialExpression>
              &lt;CN=Root,Model=pH model,Vector=Values[bulk buffer Ka],Reference=InitialValue&gt;/10^(-&lt;CN=Root,Model=pH model,Vector=Values[initial pH inside],Reference=InitialValue&gt;)*&lt;CN=Root,Model=pH model,Vector=Values[bulk buffer concentration (moles)],Reference=InitialValue&gt;/(1+&lt;CN=Root,Model=pH model,Vector=Values[bulk buffer Ka],Reference=InitialValue&gt;/10^(-&lt;CN=Root,Model=pH model,Vector=Values[initial pH inside],Reference=InitialValue&gt;))*&lt;CN=Root,Model=pH model,Vector=Values[buffer_on],Reference=InitialValue&gt;
            </InitialExpression>
          </ModelParameter>
          <ModelParameter cn="CN=Root,Model=DS pH model,Vector=Compartments[Inside Vesicle],Vector=Metabolites[K+_inside]" value="0" type="Species" simulationType="reactions">
            <InitialExpression>
              0.1
            </InitialExpression>
          </ModelParameter>
          <ModelParameter cn="CN=Root,Model=DS pH model,Vector=Compartments[Inside Vesicle],Vector=Metabolites[protonated_pHrodo_inside]" value="NaN" type="Species" simulationType="reactions">
            <InitialExpression>
              (&lt;CN=Root,Model=pH model,Vector=Values[pHrodo concentration],Reference=InitialValue&gt;-&lt;CN=Root,Model=pH model,Vector=Compartments[Inside Vesicle],Vector=Metabolites[dye_inside],Reference=InitialConcentration&gt;)*&lt;CN=Root,Model=pH model,Vector=Values[buffer_on],Reference=InitialValue&gt;
            </InitialExpression>
          </ModelParameter>
          <ModelParameter cn="CN=Root,Model=DS pH model,Vector=Compartments[Inside Vesicle],Vector=Metabolites[deprotonated_pHrodo_inside]" value="NaN" type="Species" simulationType="reactions">
            <InitialExpression>
              &lt;CN=Root,Model=pH model,Vector=Values[pHrodo Ka],Reference=InitialValue&gt;/10^(-&lt;CN=Root,Model=pH model,Vector=Values[initial pH inside],Reference=InitialValue&gt;)*&lt;CN=Root,Model=pH model,Vector=Values[pHrodo concentration],Reference=InitialValue&gt;/(1+&lt;CN=Root,Model=pH model,Vector=Values[pHrodo Ka],Reference=InitialValue&gt;/10^(-&lt;CN=Root,Model=pH model,Vector=Values[initial pH inside],Reference=InitialValue&gt;))*&lt;CN=Root,Model=pH model,Vector=Values[buffer_on],Reference=InitialValue&gt;
            </InitialExpression>
          </ModelParameter>
        </ModelParameterGroup>
        <ModelParameterGroup cn="String=Initial Global Quantities" type="Group">
          <ModelParameter cn="CN=Root,Model=DS pH model,Vector=Values[liposome radius (in micrometers)]" value="0" type="ModelValue" simulationType="fixed"/>
          <ModelParameter cn="CN=Root,Model=DS pH model,Vector=Values[initial pH outside]" value="6.5" type="ModelValue" simulationType="fixed"/>
          <ModelParameter cn="CN=Root,Model=DS pH model,Vector=Values[initial pH inside]" value="6.5" type="ModelValue" simulationType="fixed"/>
          <ModelParameter cn="CN=Root,Model=DS pH model,Vector=Values[membrane potential (volts)]" value="NaN" type="ModelValue" simulationType="assignment"/>
          <ModelParameter cn="CN=Root,Model=DS pH model,Vector=Values[F]" value="96485.33990000001" type="ModelValue" simulationType="fixed"/>
          <ModelParameter cn="CN=Root,Model=DS pH model,Vector=Values[liposome area (in micrometers^2)]" value="0" type="ModelValue" simulationType="fixed">
            <InitialExpression>
              4*pi*&lt;CN=Root,Model=pH model,Vector=Values[liposome radius (in micrometers)],Reference=InitialValue&gt;^2
            </InitialExpression>
          </ModelParameter>
          <ModelParameter cn="CN=Root,Model=DS pH model,Vector=Values[C]" value="1e-014" type="ModelValue" simulationType="fixed">
            <InitialExpression>
              10^(-14)
            </InitialExpression>
          </ModelParameter>
          <ModelParameter cn="CN=Root,Model=DS pH model,Vector=Values[B]" value="NaN" type="ModelValue" simulationType="fixed">
            <InitialExpression>
              (&lt;CN=Root,Model=pH model,Vector=Compartments[Inside Vesicle],Vector=Metabolites[H_inside],Reference=InitialParticleNumber&gt;+&lt;CN=Root,Model=pH model,Vector=Compartments[Inside Vesicle],Vector=Metabolites[HA_inside],Reference=InitialParticleNumber&gt;+&lt;CN=Root,Model=pH model,Vector=Compartments[Inside Vesicle],Vector=Metabolites[K_inside],Reference=InitialParticleNumber&gt;+&lt;CN=Root,Model=pH model,Vector=Compartments[Inside Vesicle],Vector=Metabolites[Hdye_inside],Reference=InitialParticleNumber&gt;)/(&lt;CN=Root,Model=pH model,Reference=Avogadro Constant&gt;*&lt;CN=Root,Model=pH model,Vector=Compartments[Inside Vesicle],Reference=InitialVolume&gt;)
            </InitialExpression>
          </ModelParameter>
          <ModelParameter cn="CN=Root,Model=DS pH model,Vector=Values[R]" value="8.3144621" type="ModelValue" simulationType="fixed"/>
          <ModelParameter cn="CN=Root,Model=DS pH model,Vector=Values[T]" value="293.15" type="ModelValue" simulationType="fixed"/>
          <ModelParameter cn="CN=Root,Model=DS pH model,Vector=Values[K+_proton rate]" value="NaN" type="ModelValue" simulationType="assignment"/>
          <ModelParameter cn="CN=Root,Model=DS pH model,Vector=Values[K-_proton rate]" value="NaN" type="ModelValue" simulationType="assignment"/>
          <ModelParameter cn="CN=Root,Model=DS pH model,Vector=Values[pump rate time function]" value="NaN" type="ModelValue" simulationType="assignment"/>
          <ModelParameter cn="CN=Root,Model=DS pH model,Vector=Values[proton permeability time function]" value="0" type="ModelValue" simulationType="assignment"/>
          <ModelParameter cn="CN=Root,Model=DS pH model,Vector=Values[micrometers^3 to liters]" value="1e-015" type="ModelValue" simulationType="fixed">
            <InitialExpression>
              10^(-15)
            </InitialExpression>
          </ModelParameter>
          <ModelParameter cn="CN=Root,Model=DS pH model,Vector=Values[K-_potassium rate]" value="NaN" type="ModelValue" simulationType="assignment"/>
          <ModelParameter cn="CN=Root,Model=DS pH model,Vector=Values[K+_potassium rate]" value="NaN" type="ModelValue" simulationType="assignment"/>
          <ModelParameter cn="CN=Root,Model=DS pH model,Vector=Values[bulk buffer Ka]" value="7.943282347242822e-007" type="ModelValue" simulationType="fixed">
            <InitialExpression>
              10^(-&lt;CN=Root,Model=pH model,Vector=Values[bulk buffer pKa],Reference=InitialValue&gt;)
            </InitialExpression>
          </ModelParameter>
          <ModelParameter cn="CN=Root,Model=DS pH model,Vector=Values[bulk buffer concentration (moles)]" value="0.01" type="ModelValue" simulationType="fixed"/>
          <ModelParameter cn="CN=Root,Model=DS pH model,Vector=Values[bulk buffer_reverse rate]" value="0.1" type="ModelValue" simulationType="fixed">
            <InitialExpression>
              0.1
            </InitialExpression>
          </ModelParameter>
          <ModelParameter cn="CN=Root,Model=DS pH model,Vector=Values[bulk buffer_forward rate]" value="125892.5411794166" type="ModelValue" simulationType="fixed">
            <InitialExpression>
              &lt;CN=Root,Model=pH model,Vector=Values[bulk buffer_reverse rate],Reference=InitialValue&gt;*(1/&lt;CN=Root,Model=pH model,Vector=Values[bulk buffer Ka],Reference=InitialValue&gt;)
            </InitialExpression>
          </ModelParameter>
          <ModelParameter cn="CN=Root,Model=DS pH model,Vector=Values[pump_on_time]" value="0" type="ModelValue" simulationType="fixed"/>
          <ModelParameter cn="CN=Root,Model=DS pH model,Vector=Values[pump_off_time]" value="0" type="ModelValue" simulationType="fixed"/>
          <ModelParameter cn="CN=Root,Model=DS pH model,Vector=Values[AHA2 pumping rate]" value="0" type="ModelValue" simulationType="fixed"/>
          <ModelParameter cn="CN=Root,Model=DS pH model,Vector=Values[H_conc_outside]" value="3.162277660168379e-007" type="ModelValue" simulationType="fixed">
            <InitialExpression>
              10^(-&lt;CN=Root,Model=pH model,Vector=Values[initial pH outside],Reference=InitialValue&gt;)
            </InitialExpression>
          </ModelParameter>
          <ModelParameter cn="CN=Root,Model=DS pH model,Vector=Values[external potassium concentration]" value="0.1" type="ModelValue" simulationType="fixed">
            <InitialExpression>
              0.1
            </InitialExpression>
          </ModelParameter>
          <ModelParameter cn="CN=Root,Model=DS pH model,Vector=Values[buffer_on]" value="1" type="ModelValue" simulationType="fixed"/>
          <ModelParameter cn="CN=Root,Model=DS pH model,Vector=Values[membrane H+ permeability]" value="0" type="ModelValue" simulationType="fixed"/>
          <ModelParameter cn="CN=Root,Model=DS pH model,Vector=Values[pHrodo concentration]" value="NaN" type="ModelValue" simulationType="fixed">
            <InitialExpression>
              4*pi*(&lt;CN=Root,Model=pH model,Vector=Values[liposome radius (in micrometers)],Reference=InitialValue&gt;*1000)^2/0.7*(0.0015/&lt;CN=Root,Model=pH model,Reference=Avogadro Constant&gt;)/&lt;CN=Root,Model=pH model,Vector=Compartments[Inside Vesicle],Reference=InitialVolume&gt;
            </InitialExpression>
          </ModelParameter>
          <ModelParameter cn="CN=Root,Model=DS pH model,Vector=Values[pHrodo Ka]" value="1.905460717963248e-006" type="ModelValue" simulationType="fixed">
            <InitialExpression>
              10^(-&lt;CN=Root,Model=pH model,Vector=Values[pHrodo pKa],Reference=InitialValue&gt;)
            </InitialExpression>
          </ModelParameter>
          <ModelParameter cn="CN=Root,Model=DS pH model,Vector=Values[pHrodo forward_rate]" value="52480.74602497723" type="ModelValue" simulationType="fixed">
            <InitialExpression>
              &lt;CN=Root,Model=pH model,Vector=Values[pHrodo reverse_rate],Reference=InitialValue&gt;*(1/&lt;CN=Root,Model=pH model,Vector=Values[pHrodo Ka],Reference=InitialValue&gt;)
            </InitialExpression>
          </ModelParameter>
          <ModelParameter cn="CN=Root,Model=DS pH model,Vector=Values[pHrodo reverse_rate]" value="0.1" type="ModelValue" simulationType="fixed">
            <InitialExpression>
              0.1
            </InitialExpression>
          </ModelParameter>
          <ModelParameter cn="CN=Root,Model=DS pH model,Vector=Values[AHA2 H+ permeability]" value="0" type="ModelValue" simulationType="fixed"/>
          <ModelParameter cn="CN=Root,Model=DS pH model,Vector=Values[external potassium permeability]" value="1.1e-007" type="ModelValue" simulationType="fixed">
            <InitialExpression>
              1.1*10^(-7)
            </InitialExpression>
          </ModelParameter>
          <ModelParameter cn="CN=Root,Model=DS pH model,Vector=Values[bulk buffer pKa]" value="6.1" type="ModelValue" simulationType="fixed"/>
          <ModelParameter cn="CN=Root,Model=DS pH model,Vector=Values[pHrodo pKa]" value="5.72" type="ModelValue" simulationType="fixed"/>
        </ModelParameterGroup>
        <ModelParameterGroup cn="String=Kinetic Parameters" type="Group">
          <ModelParameterGroup cn="CN=Root,Model=DS pH model,Vector=Reactions[AHA2 Pump]" type="Reaction">
            <ModelParameter cn="CN=Root,Model=DS pH model,Vector=Reactions[AHA2 Pump],ParameterGroup=Parameters,Parameter=v" value="NaN" type="ReactionParameter" simulationType="assignment">
              <InitialExpression>
                &lt;CN=Root,Model=DS pH model,Vector=Values[pump rate time function],Reference=InitialValue&gt;
              </InitialExpression>
            </ModelParameter>
          </ModelParameterGroup>
          <ModelParameterGroup cn="CN=Root,Model=DS pH model,Vector=Reactions[Proton Leak (forward)]" type="Reaction">
            <ModelParameter cn="CN=Root,Model=DS pH model,Vector=Reactions[Proton Leak (forward)],ParameterGroup=Parameters,Parameter=v" value="NaN" type="ReactionParameter" simulationType="assignment">
              <InitialExpression>
                &lt;CN=Root,Model=DS pH model,Vector=Values[K+_proton rate],Reference=InitialValue&gt;
              </InitialExpression>
            </ModelParameter>
          </ModelParameterGroup>
          <ModelParameterGroup cn="CN=Root,Model=DS pH model,Vector=Reactions[Proton Leak (backward)]" type="Reaction">
            <ModelParameter cn="CN=Root,Model=DS pH model,Vector=Reactions[Proton Leak (backward)],ParameterGroup=Parameters,Parameter=k1" value="NaN" type="ReactionParameter" simulationType="assignment">
              <InitialExpression>
                &lt;CN=Root,Model=DS pH model,Vector=Values[K-_proton rate],Reference=InitialValue&gt;
              </InitialExpression>
            </ModelParameter>
          </ModelParameterGroup>
          <ModelParameterGroup cn="CN=Root,Model=DS pH model,Vector=Reactions[Potassium Leak (forward)]" type="Reaction">
            <ModelParameter cn="CN=Root,Model=DS pH model,Vector=Reactions[Potassium Leak (forward)],ParameterGroup=Parameters,Parameter=v" value="NaN" type="ReactionParameter" simulationType="assignment">
              <InitialExpression>
                &lt;CN=Root,Model=DS pH model,Vector=Values[K+_potassium rate],Reference=InitialValue&gt;
              </InitialExpression>
            </ModelParameter>
          </ModelParameterGroup>
          <ModelParameterGroup cn="CN=Root,Model=DS pH model,Vector=Reactions[Potassium Leak (backward)]" type="Reaction">
            <ModelParameter cn="CN=Root,Model=DS pH model,Vector=Reactions[Potassium Leak (backward)],ParameterGroup=Parameters,Parameter=k1" value="NaN" type="ReactionParameter" simulationType="assignment">
              <InitialExpression>
                &lt;CN=Root,Model=DS pH model,Vector=Values[K-_potassium rate],Reference=InitialValue&gt;
              </InitialExpression>
            </ModelParameter>
          </ModelParameterGroup>
          <ModelParameterGroup cn="CN=Root,Model=DS pH model,Vector=Reactions[Bulk Buffer (reverse)]" type="Reaction">
            <ModelParameter cn="CN=Root,Model=DS pH model,Vector=Reactions[Bulk Buffer (reverse)],ParameterGroup=Parameters,Parameter=k1" value="0.1" type="ReactionParameter" simulationType="assignment">
              <InitialExpression>
                &lt;CN=Root,Model=DS pH model,Vector=Values[bulk buffer_reverse rate],Reference=InitialValue&gt;
              </InitialExpression>
            </ModelParameter>
          </ModelParameterGroup>
          <ModelParameterGroup cn="CN=Root,Model=DS pH model,Vector=Reactions[Bulk Buffer (forward)]" type="Reaction">
            <ModelParameter cn="CN=Root,Model=DS pH model,Vector=Reactions[Bulk Buffer (forward)],ParameterGroup=Parameters,Parameter=k1" value="125892.5411794166" type="ReactionParameter" simulationType="assignment">
              <InitialExpression>
                &lt;CN=Root,Model=DS pH model,Vector=Values[bulk buffer_forward rate],Reference=InitialValue&gt;
              </InitialExpression>
            </ModelParameter>
          </ModelParameterGroup>
          <ModelParameterGroup cn="CN=Root,Model=DS pH model,Vector=Reactions[pHrodo (reverse)]" type="Reaction">
            <ModelParameter cn="CN=Root,Model=DS pH model,Vector=Reactions[pHrodo (reverse)],ParameterGroup=Parameters,Parameter=k1" value="0.1" type="ReactionParameter" simulationType="assignment">
              <InitialExpression>
                &lt;CN=Root,Model=DS pH model,Vector=Values[pHrodo reverse_rate],Reference=InitialValue&gt;
              </InitialExpression>
            </ModelParameter>
          </ModelParameterGroup>
          <ModelParameterGroup cn="CN=Root,Model=DS pH model,Vector=Reactions[pHrodo (forward)]" type="Reaction">
            <ModelParameter cn="CN=Root,Model=DS pH model,Vector=Reactions[pHrodo (forward)],ParameterGroup=Parameters,Parameter=k1" value="52480.74602497723" type="ReactionParameter" simulationType="assignment">
              <InitialExpression>
                &lt;CN=Root,Model=DS pH model,Vector=Values[pHrodo forward_rate],Reference=InitialValue&gt;
              </InitialExpression>
            </ModelParameter>
          </ModelParameterGroup>
        </ModelParameterGroup>
      </ModelParameterSet>
    </ListOfModelParameterSets>
    <StateTemplate>
      <StateTemplateVariable objectReference="Model_3"/>
      <StateTemplateVariable objectReference="Metabolite_1"/>
      <StateTemplateVariable objectReference="Metabolite_7"/>
      <StateTemplateVariable objectReference="Metabolite_5"/>
      <StateTemplateVariable objectReference="Metabolite_9"/>
      <StateTemplateVariable objectReference="Metabolite_3"/>
      <StateTemplateVariable objectReference="Metabolite_11"/>
      <StateTemplateVariable objectReference="ModelValue_4"/>
      <StateTemplateVariable objectReference="ModelValue_11"/>
      <StateTemplateVariable objectReference="ModelValue_12"/>
      <StateTemplateVariable objectReference="ModelValue_13"/>
      <StateTemplateVariable objectReference="ModelValue_15"/>
      <StateTemplateVariable objectReference="ModelValue_17"/>
      <StateTemplateVariable objectReference="ModelValue_18"/>
      <StateTemplateVariable objectReference="Compartment_1"/>
      <StateTemplateVariable objectReference="ModelValue_0"/>
      <StateTemplateVariable objectReference="ModelValue_2"/>
      <StateTemplateVariable objectReference="ModelValue_3"/>
      <StateTemplateVariable objectReference="ModelValue_5"/>
      <StateTemplateVariable objectReference="ModelValue_6"/>
      <StateTemplateVariable objectReference="ModelValue_7"/>
      <StateTemplateVariable objectReference="ModelValue_8"/>
      <StateTemplateVariable objectReference="ModelValue_9"/>
      <StateTemplateVariable objectReference="ModelValue_10"/>
      <StateTemplateVariable objectReference="ModelValue_16"/>
      <StateTemplateVariable objectReference="ModelValue_20"/>
      <StateTemplateVariable objectReference="ModelValue_21"/>
      <StateTemplateVariable objectReference="ModelValue_22"/>
      <StateTemplateVariable objectReference="ModelValue_23"/>
      <StateTemplateVariable objectReference="ModelValue_25"/>
      <StateTemplateVariable objectReference="ModelValue_26"/>
      <StateTemplateVariable objectReference="ModelValue_27"/>
      <StateTemplateVariable objectReference="ModelValue_30"/>
      <StateTemplateVariable objectReference="ModelValue_31"/>
      <StateTemplateVariable objectReference="ModelValue_35"/>
      <StateTemplateVariable objectReference="ModelValue_40"/>
      <StateTemplateVariable objectReference="ModelValue_43"/>
      <StateTemplateVariable objectReference="ModelValue_44"/>
      <StateTemplateVariable objectReference="ModelValue_45"/>
      <StateTemplateVariable objectReference="ModelValue_47"/>
      <StateTemplateVariable objectReference="ModelValue_14"/>
      <StateTemplateVariable objectReference="ModelValue_24"/>
      <StateTemplateVariable objectReference="ModelValue_34"/>
      <StateTemplateVariable objectReference="ModelValue_29"/>
    </StateTemplate>
    <InitialState type="initialState">
      0 0 0 0 NaN 0 NaN NaN NaN NaN NaN 0 NaN NaN 0 0 6.5 6.5 96485.33990000001 0 1e-014 NaN 8.3144621 293.15 1e-015 7.943282347242822e-007 0.01 0.1 125892.5411794166 0 0 0 3.162277660168379e-007 0.1 1 0 NaN 1.905460717963248e-006 52480.74602497723 0.1 0 1.1e-007 6.1 5.72 
    </InitialState>
  </Model>
  <ListOfTasks>
    <Task key="Task_14" name="Steady-State" type="steadyState" scheduled="false" updateModel="false">
      <Report reference="Report_9" target="" append="1" confirmOverwrite="1"/>
      <Problem>
        <Parameter name="JacobianRequested" type="bool" value="1"/>
        <Parameter name="StabilityAnalysisRequested" type="bool" value="1"/>
      </Problem>
      <Method name="Enhanced Newton" type="EnhancedNewton">
        <Parameter name="Resolution" type="unsignedFloat" value="1e-009"/>
        <Parameter name="Derivation Factor" type="unsignedFloat" value="0.001"/>
        <Parameter name="Use Newton" type="bool" value="1"/>
        <Parameter name="Use Integration" type="bool" value="1"/>
        <Parameter name="Use Back Integration" type="bool" value="1"/>
        <Parameter name="Accept Negative Concentrations" type="bool" value="0"/>
        <Parameter name="Iteration Limit" type="unsignedInteger" value="50"/>
        <Parameter name="Maximum duration for forward integration" type="unsignedFloat" value="1000000000"/>
        <Parameter name="Maximum duration for backward integration" type="unsignedFloat" value="1000000"/>
      </Method>
    </Task>
    <Task key="Task_15" name="Time-Course" type="timeCourse" scheduled="true" updateModel="false">
      <Report reference="Report_21" target="DS_pH_model.txt" append="0" confirmOverwrite="1"/>
      <Problem>
        <Parameter name="StepNumber" type="unsignedInteger" value="37500"/>
        <Parameter name="StepSize" type="float" value="0.02"/>
        <Parameter name="Duration" type="float" value="750"/>
        <Parameter name="TimeSeriesRequested" type="bool" value="1"/>
        <Parameter name="OutputStartTime" type="float" value="0"/>
        <Parameter name="Output Event" type="bool" value="0"/>
        <Parameter name="Continue on Simultaneous Events" type="bool" value="0"/>
      </Problem>
      <Method name="Stochastic (Gibson + Bruck)" type="DirectMethod">
        <Parameter name="Max Internal Steps" type="integer" value="1000000"/>
        <Parameter name="Subtype" type="unsignedInteger" value="2"/>
        <Parameter name="Use Random Seed" type="bool" value="0"/>
        <Parameter name="Random Seed" type="unsignedInteger" value="1"/>
      </Method>
    </Task>
    <Task key="Task_16" name="Scan" type="scan" scheduled="false" updateModel="false">
      <Problem>
        <Parameter name="Subtask" type="unsignedInteger" value="1"/>
        <ParameterGroup name="ScanItems">
        </ParameterGroup>
        <Parameter name="Output in subtask" type="bool" value="1"/>
        <Parameter name="Adjust initial conditions" type="bool" value="0"/>
      </Problem>
      <Method name="Scan Framework" type="ScanFramework">
      </Method>
    </Task>
    <Task key="Task_17" name="Elementary Flux Modes" type="fluxMode" scheduled="false" updateModel="false">
      <Report reference="Report_10" target="" append="1" confirmOverwrite="1"/>
      <Problem>
      </Problem>
      <Method name="EFM Algorithm" type="EFMAlgorithm">
      </Method>
    </Task>
    <Task key="Task_18" name="Optimization" type="optimization" scheduled="false" updateModel="false">
      <Report reference="Report_11" target="" append="1" confirmOverwrite="1"/>
      <Problem>
        <Parameter name="Subtask" type="cn" value="CN=Root,Vector=TaskList[Steady-State]"/>
        <ParameterText name="ObjectiveExpression" type="expression">
          
        </ParameterText>
        <Parameter name="Maximize" type="bool" value="0"/>
        <Parameter name="Randomize Start Values" type="bool" value="0"/>
        <Parameter name="Calculate Statistics" type="bool" value="1"/>
        <ParameterGroup name="OptimizationItemList">
        </ParameterGroup>
        <ParameterGroup name="OptimizationConstraintList">
        </ParameterGroup>
      </Problem>
      <Method name="Random Search" type="RandomSearch">
        <Parameter name="Number of Iterations" type="unsignedInteger" value="100000"/>
        <Parameter name="Random Number Generator" type="unsignedInteger" value="1"/>
        <Parameter name="Seed" type="unsignedInteger" value="0"/>
      </Method>
    </Task>
    <Task key="Task_19" name="Parameter Estimation" type="parameterFitting" scheduled="false" updateModel="false">
      <Report reference="Report_12" target="" append="1" confirmOverwrite="1"/>
      <Problem>
        <Parameter name="Maximize" type="bool" value="0"/>
        <Parameter name="Randomize Start Values" type="bool" value="0"/>
        <Parameter name="Calculate Statistics" type="bool" value="1"/>
        <ParameterGroup name="OptimizationItemList">
        </ParameterGroup>
        <ParameterGroup name="OptimizationConstraintList">
        </ParameterGroup>
        <Parameter name="Steady-State" type="cn" value="CN=Root,Vector=TaskList[Steady-State]"/>
        <Parameter name="Time-Course" type="cn" value="CN=Root,Vector=TaskList[Time-Course]"/>
        <Parameter name="Create Parameter Sets" type="bool" value="0"/>
        <ParameterGroup name="Experiment Set">
        </ParameterGroup>
        <ParameterGroup name="Validation Set">
          <Parameter name="Threshold" type="unsignedInteger" value="5"/>
          <Parameter name="Weight" type="unsignedFloat" value="1"/>
        </ParameterGroup>
      </Problem>
      <Method name="Evolutionary Programming" type="EvolutionaryProgram">
        <Parameter name="Number of Generations" type="unsignedInteger" value="20"/>
        <Parameter name="Population Size" type="unsignedInteger" value="20"/>
        <Parameter name="Random Number Generator" type="unsignedInteger" value="1"/>
        <Parameter name="Seed" type="unsignedInteger" value="0"/>
      </Method>
    </Task>
    <Task key="Task_20" name="Metabolic Control Analysis" type="metabolicControlAnalysis" scheduled="false" updateModel="false">
      <Report reference="Report_13" target="" append="1" confirmOverwrite="1"/>
      <Problem>
        <Parameter name="Steady-State" type="key" value="Task_14"/>
      </Problem>
      <Method name="MCA Method (Reder)" type="MCAMethod(Reder)">
        <Parameter name="Modulation Factor" type="unsignedFloat" value="1e-009"/>
        <Parameter name="Use Reeder" type="bool" value="1"/>
        <Parameter name="Use Smallbone" type="bool" value="1"/>
      </Method>
    </Task>
    <Task key="Task_21" name="Lyapunov Exponents" type="lyapunovExponents" scheduled="false" updateModel="false">
      <Report reference="Report_14" target="" append="1" confirmOverwrite="1"/>
      <Problem>
        <Parameter name="ExponentNumber" type="unsignedInteger" value="3"/>
        <Parameter name="DivergenceRequested" type="bool" value="1"/>
        <Parameter name="TransientTime" type="float" value="0"/>
      </Problem>
      <Method name="Wolf Method" type="WolfMethod">
        <Parameter name="Orthonormalization Interval" type="unsignedFloat" value="1"/>
        <Parameter name="Overall time" type="unsignedFloat" value="1000"/>
        <Parameter name="Relative Tolerance" type="unsignedFloat" value="1e-006"/>
        <Parameter name="Absolute Tolerance" type="unsignedFloat" value="1e-012"/>
        <Parameter name="Max Internal Steps" type="unsignedInteger" value="10000"/>
      </Method>
    </Task>
    <Task key="Task_22" name="Time Scale Separation Analysis" type="timeScaleSeparationAnalysis" scheduled="false" updateModel="false">
      <Report reference="Report_15" target="" append="1" confirmOverwrite="1"/>
      <Problem>
        <Parameter name="StepNumber" type="unsignedInteger" value="100"/>
        <Parameter name="StepSize" type="float" value="0.01"/>
        <Parameter name="Duration" type="float" value="1"/>
        <Parameter name="TimeSeriesRequested" type="bool" value="1"/>
        <Parameter name="OutputStartTime" type="float" value="0"/>
      </Problem>
      <Method name="ILDM (LSODA,Deuflhard)" type="TimeScaleSeparation(ILDM,Deuflhard)">
        <Parameter name="Deuflhard Tolerance" type="unsignedFloat" value="1e-006"/>
      </Method>
    </Task>
    <Task key="Task_23" name="Sensitivities" type="sensitivities" scheduled="false" updateModel="false">
      <Report reference="Report_16" target="" append="1" confirmOverwrite="1"/>
      <Problem>
        <Parameter name="SubtaskType" type="unsignedInteger" value="1"/>
        <ParameterGroup name="TargetFunctions">
          <Parameter name="SingleObject" type="cn" value=""/>
          <Parameter name="ObjectListType" type="unsignedInteger" value="7"/>
        </ParameterGroup>
        <ParameterGroup name="ListOfVariables">
          <ParameterGroup name="Variables">
            <Parameter name="SingleObject" type="cn" value=""/>
            <Parameter name="ObjectListType" type="unsignedInteger" value="41"/>
          </ParameterGroup>
        </ParameterGroup>
      </Problem>
      <Method name="Sensitivities Method" type="SensitivitiesMethod">
        <Parameter name="Delta factor" type="unsignedFloat" value="0.001"/>
        <Parameter name="Delta minimum" type="unsignedFloat" value="1e-012"/>
      </Method>
    </Task>
    <Task key="Task_24" name="Moieties" type="moieties" scheduled="false" updateModel="false">
      <Problem>
      </Problem>
      <Method name="Householder Reduction" type="Householder">
      </Method>
    </Task>
    <Task key="Task_25" name="Cross Section" type="crosssection" scheduled="false" updateModel="false">
      <Problem>
        <Parameter name="StepNumber" type="unsignedInteger" value="100"/>
        <Parameter name="StepSize" type="float" value="0.01"/>
        <Parameter name="Duration" type="float" value="1"/>
        <Parameter name="TimeSeriesRequested" type="bool" value="1"/>
        <Parameter name="OutputStartTime" type="float" value="0"/>
        <Parameter name="Output Event" type="bool" value="0"/>
        <Parameter name="Continue on Simultaneous Events" type="bool" value="0"/>
        <Parameter name="LimitCrossings" type="bool" value="0"/>
        <Parameter name="NumCrossingsLimit" type="unsignedInteger" value="0"/>
        <Parameter name="LimitOutTime" type="bool" value="0"/>
        <Parameter name="LimitOutCrossings" type="bool" value="0"/>
        <Parameter name="PositiveDirection" type="bool" value="1"/>
        <Parameter name="NumOutCrossingsLimit" type="unsignedInteger" value="0"/>
        <Parameter name="LimitUntilConvergence" type="bool" value="0"/>
        <Parameter name="ConvergenceTolerance" type="float" value="1e-006"/>
        <Parameter name="Threshold" type="float" value="0"/>
        <Parameter name="DelayOutputUntilConvergence" type="bool" value="0"/>
        <Parameter name="OutputConvergenceTolerance" type="float" value="1e-006"/>
        <ParameterText name="TriggerExpression" type="expression">
          
        </ParameterText>
        <Parameter name="SingleVariable" type="cn" value=""/>
      </Problem>
      <Method name="Deterministic (LSODA)" type="Deterministic(LSODA)">
        <Parameter name="Integrate Reduced Model" type="bool" value="0"/>
        <Parameter name="Relative Tolerance" type="unsignedFloat" value="1e-006"/>
        <Parameter name="Absolute Tolerance" type="unsignedFloat" value="1e-012"/>
        <Parameter name="Max Internal Steps" type="unsignedInteger" value="10000"/>
      </Method>
    </Task>
    <Task key="Task_26" name="Linear Noise Approximation" type="linearNoiseApproximation" scheduled="false" updateModel="false">
      <Report reference="Report_17" target="" append="1" confirmOverwrite="1"/>
      <Problem>
        <Parameter name="Steady-State" type="key" value="Task_14"/>
      </Problem>
      <Method name="Linear Noise Approximation" type="LinearNoiseApproximation">
      </Method>
    </Task>
  </ListOfTasks>
  <ListOfReports>
    <Report key="Report_9" name="Steady-State" taskType="steadyState" separator="&#x09;" precision="6">
      <Comment>
        Automatically generated report.
      </Comment>
      <Footer>
        <Object cn="CN=Root,Vector=TaskList[Steady-State]"/>
      </Footer>
    </Report>
    <Report key="Report_10" name="Elementary Flux Modes" taskType="fluxMode" separator="&#x09;" precision="6">
      <Comment>
        Automatically generated report.
      </Comment>
      <Footer>
        <Object cn="CN=Root,Vector=TaskList[Elementary Flux Modes],Object=Result"/>
      </Footer>
    </Report>
    <Report key="Report_11" name="Optimization" taskType="optimization" separator="&#x09;" precision="6">
      <Comment>
        Automatically generated report.
      </Comment>
      <Header>
        <Object cn="CN=Root,Vector=TaskList[Optimization],Object=Description"/>
        <Object cn="String=\[Function Evaluations\]"/>
        <Object cn="Separator=&#x09;"/>
        <Object cn="String=\[Best Value\]"/>
        <Object cn="Separator=&#x09;"/>
        <Object cn="String=\[Best Parameters\]"/>
      </Header>
      <Body>
        <Object cn="CN=Root,Vector=TaskList[Optimization],Problem=Optimization,Reference=Function Evaluations"/>
        <Object cn="Separator=&#x09;"/>
        <Object cn="CN=Root,Vector=TaskList[Optimization],Problem=Optimization,Reference=Best Value"/>
        <Object cn="Separator=&#x09;"/>
        <Object cn="CN=Root,Vector=TaskList[Optimization],Problem=Optimization,Reference=Best Parameters"/>
      </Body>
      <Footer>
        <Object cn="String=&#x0a;"/>
        <Object cn="CN=Root,Vector=TaskList[Optimization],Object=Result"/>
      </Footer>
    </Report>
    <Report key="Report_12" name="Parameter Estimation" taskType="parameterFitting" separator="&#x09;" precision="6">
      <Comment>
        Automatically generated report.
      </Comment>
      <Header>
        <Object cn="CN=Root,Vector=TaskList[Parameter Estimation],Object=Description"/>
        <Object cn="String=\[Function Evaluations\]"/>
        <Object cn="Separator=&#x09;"/>
        <Object cn="String=\[Best Value\]"/>
        <Object cn="Separator=&#x09;"/>
        <Object cn="String=\[Best Parameters\]"/>
      </Header>
      <Body>
        <Object cn="CN=Root,Vector=TaskList[Parameter Estimation],Problem=Parameter Estimation,Reference=Function Evaluations"/>
        <Object cn="Separator=&#x09;"/>
        <Object cn="CN=Root,Vector=TaskList[Parameter Estimation],Problem=Parameter Estimation,Reference=Best Value"/>
        <Object cn="Separator=&#x09;"/>
        <Object cn="CN=Root,Vector=TaskList[Parameter Estimation],Problem=Parameter Estimation,Reference=Best Parameters"/>
      </Body>
      <Footer>
        <Object cn="String=&#x0a;"/>
        <Object cn="CN=Root,Vector=TaskList[Parameter Estimation],Object=Result"/>
      </Footer>
    </Report>
    <Report key="Report_13" name="Metabolic Control Analysis" taskType="metabolicControlAnalysis" separator="&#x09;" precision="6">
      <Comment>
        Automatically generated report.
      </Comment>
      <Header>
        <Object cn="CN=Root,Vector=TaskList[Metabolic Control Analysis],Object=Description"/>
      </Header>
      <Footer>
        <Object cn="String=&#x0a;"/>
        <Object cn="CN=Root,Vector=TaskList[Metabolic Control Analysis],Object=Result"/>
      </Footer>
    </Report>
    <Report key="Report_14" name="Lyapunov Exponents" taskType="lyapunovExponents" separator="&#x09;" precision="6">
      <Comment>
        Automatically generated report.
      </Comment>
      <Header>
        <Object cn="CN=Root,Vector=TaskList[Lyapunov Exponents],Object=Description"/>
      </Header>
      <Footer>
        <Object cn="String=&#x0a;"/>
        <Object cn="CN=Root,Vector=TaskList[Lyapunov Exponents],Object=Result"/>
      </Footer>
    </Report>
    <Report key="Report_15" name="Time Scale Separation Analysis" taskType="timeScaleSeparationAnalysis" separator="&#x09;" precision="6">
      <Comment>
        Automatically generated report.
      </Comment>
      <Header>
        <Object cn="CN=Root,Vector=TaskList[Time Scale Separation Analysis],Object=Description"/>
      </Header>
      <Footer>
        <Object cn="String=&#x0a;"/>
        <Object cn="CN=Root,Vector=TaskList[Time Scale Separation Analysis],Object=Result"/>
      </Footer>
    </Report>
    <Report key="Report_16" name="Sensitivities" taskType="sensitivities" separator="&#x09;" precision="6">
      <Comment>
        Automatically generated report.
      </Comment>
      <Header>
        <Object cn="CN=Root,Vector=TaskList[Sensitivities],Object=Description"/>
      </Header>
      <Footer>
        <Object cn="String=&#x0a;"/>
        <Object cn="CN=Root,Vector=TaskList[Sensitivities],Object=Result"/>
      </Footer>
    </Report>
    <Report key="Report_17" name="Linear Noise Approximation" taskType="linearNoiseApproximation" separator="&#x09;" precision="6">
      <Comment>
        Automatically generated report.
      </Comment>
      <Header>
        <Object cn="CN=Root,Vector=TaskList[Linear Noise Approximation],Object=Description"/>
      </Header>
      <Footer>
        <Object cn="String=&#x0a;"/>
        <Object cn="CN=Root,Vector=TaskList[Linear Noise Approximation],Object=Result"/>
      </Footer>
    </Report>
    <Report key="Report_18" name="particle_numbers" taskType="timeCourse" separator="&#x09;" precision="6">
      <Comment>
      </Comment>
      <Table printTitle="1">
        <Object cn="CN=Root,Model=DS pH model,Reference=Time"/>
        <Object cn="CN=Root,Model=DS pH model,Vector=Compartments[Inside Vesicle],Vector=Metabolites[deprotonated_bulk_buffer_inside],Reference=ParticleNumber"/>
        <Object cn="CN=Root,Model=DS pH model,Vector=Compartments[Inside Vesicle],Vector=Metabolites[protonated_bulk_buffer_inside],Reference=ParticleNumber"/>
        <Object cn="CN=Root,Model=DS pH model,Vector=Compartments[Inside Vesicle],Vector=Metabolites[H+_inside],Reference=ParticleNumber"/>
        <Object cn="CN=Root,Model=DS pH model,Vector=Compartments[Outisde Vesicle],Vector=Metabolites[H_outside],Reference=ParticleNumber"/>
        <Object cn="CN=Root,Model=DS pH model,Vector=Compartments[Inside Vesicle],Vector=Metabolites[K+_inside],Reference=ParticleNumber"/>
        <Object cn="CN=Root,Model=DS pH model,Vector=Compartments[Outisde Vesicle],Vector=Metabolites[K_outside],Reference=ParticleNumber"/>
      </Table>
    </Report>
    <Report key="Report_19" name="report_1" taskType="timeCourse" separator="&#x09;" precision="6">
      <Comment>
      </Comment>
      <Table printTitle="1">
      </Table>
    </Report>
    <Report key="Report_20" name="pump flux" taskType="timeCourse" separator="&#x09;" precision="6">
      <Comment>
      </Comment>
      <Table printTitle="1">
        <Object cn="CN=Root,Model=DS pH model,Vector=Reactions[AHA2 Pump],Reference=ParticleFlux"/>
      </Table>
    </Report>
    <Report key="Report_21" name="results" taskType="timeCourse" separator="&#x09;" precision="6">
      <Comment>
      </Comment>
      <Table printTitle="1">
        <Object cn="CN=Root,Model=DS pH model,Reference=Time"/>
        <Object cn="CN=Root,Model=DS pH model,Vector=Compartments[Inside Vesicle],Vector=Metabolites[deprotonated_bulk_buffer_inside],Reference=ParticleNumber"/>
        <Object cn="CN=Root,Model=DS pH model,Vector=Compartments[Inside Vesicle],Vector=Metabolites[protonated_bulk_buffer_inside],Reference=ParticleNumber"/>
        <Object cn="CN=Root,Model=DS pH model,Vector=Compartments[Inside Vesicle],Vector=Metabolites[H+_inside],Reference=ParticleNumber"/>
        <Object cn="CN=Root,Model=DS pH model,Vector=Compartments[Inside Vesicle],Vector=Metabolites[K+_inside],Reference=ParticleNumber"/>
        <Object cn="CN=Root,Model=DS pH model,Vector=Compartments[Inside Vesicle],Vector=Metabolites[deprotonated_pHrodo_inside],Reference=ParticleNumber"/>
        <Object cn="CN=Root,Model=DS pH model,Vector=Compartments[Inside Vesicle],Vector=Metabolites[protonated_pHrodo_inside],Reference=ParticleNumber"/>
        <Object cn="CN=Root,Model=DS pH model,Vector=Values[membrane potential (volts)],Reference=Value"/>
      </Table>
    </Report>
  </ListOfReports>
  <ListOfPlots>
    <PlotSpecification name="Protons Inside" type="Plot2D" active="1">
      <Parameter name="log X" type="bool" value="0"/>
      <Parameter name="log Y" type="bool" value="0"/>
      <ListOfPlotItems>
        <PlotItem name="H_inside.ParticleNumber|Time" type="Curve2D">
          <Parameter name="Color" type="string" value="auto"/>
          <Parameter name="Line subtype" type="unsignedInteger" value="0"/>
          <Parameter name="Line type" type="unsignedInteger" value="0"/>
          <Parameter name="Line width" type="unsignedFloat" value="1"/>
          <Parameter name="Recording Activity" type="string" value="during"/>
          <Parameter name="Symbol subtype" type="unsignedInteger" value="0"/>
          <ListOfChannels>
            <ChannelSpec cn="CN=Root,Model=DS pH model,Reference=Time"/>
            <ChannelSpec cn="CN=Root,Model=DS pH model,Vector=Compartments[Inside Vesicle],Vector=Metabolites[H+_inside],Reference=ParticleNumber"/>
          </ListOfChannels>
        </PlotItem>
      </ListOfPlotItems>
    </PlotSpecification>
  </ListOfPlots>
  <GUI>
  </GUI>
</COPASI>
