# Supplementary material for: Protons in small spaces: Discrete simulations of vesicle acidification
Source: PLoS Comput Biol. 2019 Dec 23;15(12):e1007539. doi: 10.1371/journal.pcbi.1007539 (PMC6946529; doi:10.1371/journal.pcbi.1007539)
Supplement: S2 Model — ODE model of vesicle adicification due to single molecule proton pumping. Description of the inputs can be found in the code. As an example, to reproduce ODE trace #2 from Fig 3, set PH = 3.9; IP = 488; PAHA2 = 65; ph0 = 6.5; radius = 145; pka2 = 6.15; on = 180; off = 506; tfinal = 750; in Matlab (from Table 2), and then run: [t, ph] = S2_Model([PH, IP, PAHA2], on, off, tfinal, ph0, radius, pka2); plot(t, ph). (M) [file pcbi.1007539.s005.m]

function [odet,pH_model,B,h,k,V_mem]=S2_File(p,on,off,tfinal,ph_init,R,pka2,steps)
%%%%%%%%%%%%%%%%%%%%%%%%%%%%%%%%%%%%%%%%%%%%%%%%%%%%%%%%%%%%%%%%%%%%%%%%%%%
% Solve for the pH change in over time in a single vesicle.
% p(1)    - proton leak prefactor.  P_H = p(1) * 10^-5 cm/s
% p(2k)   - proton transport rate for event on(k).  #/s
%           if length(p)==3, use p(2) for every event in on.
% p(2k+1) - fast leak after pump shutoff time off(k).
%           if length(p)==3, use p(3) for every event in off.
%           P_AHA2(k) = p(2k+1) * 10^-5 cm/s
% on      - vector of pump on times
% off     - vector of pump off times
% tfinal  - final value of time for trace
% R       - radius of the vesicle [nm]
% pka2    - pKa of the dye
% steps   - optional argument which controls time resolution: dt ~= tfinal/steps
%
%
% To reproduce ODE trace #2 from Figure 3, using the parameters from
% table 2, run the following code:
% PH = 3.9;      % * 10^-5 cm/s
% IP = 488;      % 1/s
% PAHA2 = 65;    % * 10^-5 cm/s
% ph0 = 6.5;     % initial vesicle pH
% radius = 145;  % radius in nm
% pka2 = 6.15;   % pKa of dye
% on = 180;      % pump on time
% off = 506;     % pump off time
% tfinal = 750;  % end time
% [t, ph] = ODE_pH_model([PH, IP, PAHA2],on,off,tfinal,ph0,radius,pka2);
% plot(t,ph);
%
% The MIT License
% 
% Authors: Apeksha Singh, Frank V. Marcoline, Michael Grabe
% Contact: Apeksha Singh (apekshasingh@g.ucla.edu),
%          Michael Grabe (michael.grabe@ucsf.edu)
% 
% Copyright 2014-2019 Regents of the University of California
% 
% Permission is hereby granted, free of charge, to any person obtaining a copy
% of this software and associated documentation files (the "Software"), to deal
% in the Software without restriction, including without limitation the rights
% to use, copy, modify, merge, publish, distribute, sublicense, and/or sell
% copies of the Software, and to permit persons to whom the Software is
% furnished to do so, subject to the following conditions:
% 
% The above copyright notice and this permission notice shall be included in
% all copies or substantial portions of the Software.
% 
% THE SOFTWARE IS PROVIDED "AS IS", WITHOUT WARRANTY OF ANY KIND, EXPRESS OR
% IMPLIED, INCLUDING BUT NOT LIMITED TO THE WARRANTIES OF MERCHANTABILITY,
% FITNESS FOR A PARTICULAR PURPOSE AND NONINFRINGEMENT. IN NO EVENT SHALL THE
% AUTHORS OR COPYRIGHT HOLDERS BE LIABLE FOR ANY CLAIM, DAMAGES OR OTHER
% LIABILITY, WHETHER IN AN ACTION OF CONTRACT, TORT OR OTHERWISE, ARISING FROM,
% OUT OF OR IN CONNECTION WITH THE SOFTWARE OR THE USE OR OTHER DEALINGS IN
% THE SOFTWARE.
%%%%%%%%%%%%%%%%%%%%%%%%%%%%%%%%%%%%%%%%%%%%%%%%%%%%%%%%%%%%%%%%%%%%%%%%%%%
NA=6.0221412927e23;            % Avogadro's number
ec=1.6021766e-19;              % elementary charge
kTe=25.69;                     % kT=0.02569 eV kT/e = 25.69 mV
R=R/1000;                      % radius of vesicle unit [micron] obtained from data
V=4/3*pi*R^3*10^(-18);         % volume m^3 = 1000 liters 
S=4*pi*R^2*10^(-8);            % surface area cm^2 
C0=10^(-9);                  % capacitance of membrane C/(mV*cm**2) (1 microF/cm^2)
P_h=p(1)*10^(-5);            % proton permeability cm/s
P_k=10^(-7);                 % potassium permeability cm/s
                             % WATCH THIS !!!!! ERRORS CAN HAPPEN
beta=0/1000;                 % proton buffer capacity M/pH (40 mM/pH = 0.04 M/pH) 
B1=0.010;                    % [M] of buffer molecule 10 mM


% Optionally fit AHA2_rate and P_h_AHA2 independently for each event,
% if p is long enough to hold enough values.
if length(p) == 3
    AHA2_rate = zeros(size(on)) + p(2);       % single pump rate in seconds
    P_h_AHA2  = zeros(size(on)) + p(3)*1e-5;  % proton permeability of AHA2 cm/s
elseif length(p) == 1 + 2 * length(on)
    AHA2_rate = p(2:2:end);
    P_h_AHA2  = p(3:2:end)*1e-5;
elseif length(p) > 1 + 2 * length(on)  % for parfor, allow too many parameters
    p = p(1:1+2*length(on));
    AHA2_rate = p(2:2:end);
    P_h_AHA2  = p(3:2:end)*1e-5;
else
    error(sprintf('The length of p is %d, but should be 3 or 1+2*length(on)=%d',...
                  length(p),1+2*length(on)));
end
% define the number of proton pumps
npump=1;

% [M] of fluorophore molecule [0.0025 M for Veshaguri et al. Science 2016]
% That is, B2 was 0.0025 M for Science paper and Trial_02 of ATP studies
% Follow up studies use the following calibrated curve from Salome
% R is radius in [nm], B2 is in molar units [M].
%
% This is a calibration curve which replaced B = 0.0025 M
% B2=(3.175*exp(-(R*1000-20)/13.334) + 2.675*exp(-(R*1000-20)/74.613)+0.33569)/1000; 
%
% This is a new calibration curve from Salome from "pH_sensor concentration.pdf"
% from April 21, 2016.  It is about one tenth the concentration of the previous curve.
B2 = (0.0213+0.18595*exp((30-R*1000)/20.472)+0.14716*exp((30-R*1000)/112.43))/1000;
pka1=6.15;                   % buffer molecule pka

alpha=ec*NA/C0/kTe;          % Faradays Constant/capacitance per area in kT (kT/e=25.69 mV)
                 
% set initial values of ODEs 
if nargin < 8
    steps = 400;    % I used 450 steps for all fits in Salome's first paper 
end
tstep=tfinal/steps;

% set the intial values of ph in lumen and extracelluar
ph0=6.5;  
k0=0.105;                % extracellular concentration  [M = mole/liter]

% enforce initial steady state
%%%%%%%%%%%%%%%%%%%%%%%%%%%%%%%%%%%%%%%%%%%%%%%%%%%%%%%%%%%%%%%%%%%%%%%%%%%
A=10^(-ph_init)/10^(-ph0);
k=(k0*A)*NA*V*1000;                % initial luminal number enforces no flow
C=alpha*V*1000/(S);                % previous to 01/19/2015 I divided by kTe
% h+B is not an independent variable, as I once thought
B=k/NA/V/1000 + log(A)/C;
h=0;                               % assume no initial buffered protons.
                                   % all that matters is the change in h and k
                                   % from initial values to determine potential
%%%%%%%%%%%%%%%%%%%%%%%%%%%%%%%%%%%%%%%%%%%%%%%%%%%%%%%%%%%%%%%%%%%%%%%%%%%

options = odeset('RelTol',1e-8,'AbsTol',1e-8);

odet=[];
odey=[];

rate = 0;
parameters = [ph0,k0,npump,S,V,beta,P_h,P_k,alpha,B,NA,B1,B2,pka1,pka2,0,0];
x0 = [h,ph_init,k];


% If on, off, and tfinal make sense, then times looks like:
% times = [0 on(1) off(1) on(2) off(2) ... on(N) off(N) (tfinal+tstep)]
times = unique([0 on off (tfinal+tstep)]);
for k = 1:length(times)-1

    t0 = times(k):tstep:times(k+1);
    if t0(end) < times(k+1) % if times(k+1)-time(k) is not a multiple of tstep,
        t0 = [t0 times(k+1)];  % make sure we end right at an on or off time
    end

    [t,y]=ode15s(@RE_vesiclev1,t0,x0,options,parameters);
    odet = [odet;t(1:end-1)];
    odey = [odey;y(1:end-1,:)];
    x0 = y(end,:);

    if k == length(times)-1
        break;
    end

    % every other k starts pumping or starts leaking
    if mod(k,2)
        parameters(16:17) = [AHA2_rate(floor((k+1)/2)),0];
    else
        parameters(16:17) = [0,P_h_AHA2(floor((k+1)/2))];
    end
end

pH_model=odey(:,2);

if nargout > 3
    h = odey(:,1)/(NA*V*1000);                              % in M
    k = odey(:,3)/(NA*V*1000);                              % in M
    V_mem=alpha/S*((odey(:,1)+odey(:,3))/NA-B*V*1000)*kTe;  % in mV
end

end

%-------------------------------------------------------------------------%
function [dydt,rates]=RE_vesiclev1(~,x,parameters)
% file name: RE_vesicle.m
% date: September 23, 2014
% by: Jianmin Sun and Michael Grabe
% This is closely related to: RE_oc.m.
% This is for exploring pH changes in single vesicles. 
% RE stands for something i guess. (Rate Equations?)
%%%%%%%%%%%%%%%%%%%%%%%%%%%%%%%%%%%%%%%%%%%%%%%%%%%%%%%%%%%%%%%%%%%%%%%%%%%
% input order of time dependent variables in vector
%%%%%%%%%%%%%%%%%%%%%%%%%%%%%%%%%%%%%%%%%%%%%%%%%%%%%%%%%%%%%%%%%%%%%%%%%%%
% x(1)=h     - lumen (number)  
% x(2)=ph    - lumen
% x(3)=k     - lumen (number)
%parameters=[ph0,k0,npump,S,V,beta,P_h,P_k,alpha,B,NA,BB1,BB2,pka1,pka2,AHA2_rate];

ph0=parameters(1);   % extracellular ph
k0=parameters(2);    % extracellular potassium concentration [M]
npump=parameters(3);
S=parameters(4);     % cm^2
V=parameters(5);     % m^3
beta=parameters(6);
P_h=parameters(7)+parameters(17);
P_k=parameters(8);
alpha=parameters(9);
B=parameters(10);    
NA=parameters(11);
BB=[parameters(12),parameters(13)];
pka=[parameters(14),parameters(15)];
AHA2_rate=parameters(16);


h=x(1);    % - number lumen
ph=x(2);   % - lumen
k=x(3);    % - number lumen

u=potential(x,alpha,S,B,V,NA);
%-------------------------------------------------------------------------%
% AHA2 single protein pumping rate (guess at constant for now)

H_flux=AHA2_rate;

%-------------------------------------------------------------------------%

dhdt=npump*H_flux-P_h*S*perm(10^(-ph),10^(-ph0),u, NA);

if k/(V*NA*1000) >= 1E-4       % luminal K in [M] 1E-6 if possible.
    dkdt=-P_k*S*perm(k/(V*NA*1000), k0, u, NA);
else
    dkdt=-P_k*S*perm(k/(V*NA*1000), k0, u, NA)/1000;
end    

dphdt = -dhdt/(V*NA*1000*buffer_capacity(beta, ph, BB, pka)); % x(2) - ph lumen

dydt=[dhdt;    % x(1) - h lumen
      dphdt;   % x(2) - ph lumen
      dkdt;    % x(3) - k lumen
      ];

if x(3)<0 % I used to have the constraint that x(1)<0, but this is not needed
    keyboard
    disp(x(1))
    disp(x(2))
    disp(x(3))  
    error('Non physical solution! Set initial state near steady state to avoid this.')
end
end   
%-------------------------------------------------------------------------%


%-------------------------------------------------------------------------%
% leak permeability
% u - membrane potential
% a - inner concentration [moles/liter]
% b - outer concentration [moles/liter]
function y=perm(a,b,u,NA)
  limit=1e-6;
  if abs(u)>limit
    y=u*(a-b*exp(-u))/(1-exp(-u));  
  elseif u == 0
    y = a-b;
  else
    y=(b*exp(-u)-a)*(u/expm1(-u));
  end  
  y=y*1e-3*NA; % 10^-3 - liter to cm^3; NA for #
end

%-------------------------------------------------------------------------%

%-------------------------------------------------------------------------%
% membrane potential in kT
function y=potential(x,alpha,S,B,V,NA)
% x(1)=h    - number in lumen
% x(3)=k    - number in lumen
  y=alpha/S*((x(1)+x(3))/NA-B*V*1000);
end

%-------------------------------------------------------------------------%

%-------------------------------------------------------------------------%
% buffering capacity
function y=buffer_capacity(buffer_intrisic, ph, BB, pka)

  if length(BB)==1
    %% single buffering molecule
    K=10^(-pka);
    y=buffer_intrisic+2.3*BB*K*10^(-ph)/(K+10^(-ph))^2;
  else
    %% two buffering molecules
    K1=10^(-pka(1));
    K2=10^(-pka(2));
    H= 10^(-ph);
    y=buffer_intrisic+ 2.3*(  BB(1)*K1*H/(K1+H)^2  +  BB(2)*K2*H/(K2+H)^2);
  end
end
